# Supplementary material for: Targeted sequencing reveals expanded genetic diversity of human transfer RNAs
Source: RNA Biol. 2019 Aug 13;16(11):1574–85. doi: 10.1080/15476286.2019.1646079 (PMC6779403; doi:10.1080/15476286.2019.1646079)
Supplement: Supplemental Material [file krnb-16-11-1646079-s001.xlsx]

## Sheet: Supplemental File 2 - tRNA vari
#tRNA	Mutation	AF	Seq	Number_Mutations	tRNA_Position	tRNA_location
tRNA-Asn-GTT-2-3	chr10:22518477:C/T	0.00595238	GTCTCTGTGGCGCAATCGGTTAGCGCGTTCGGCTATTAACCGAAAGGTTGGTGGTTCGAGCCCACCCAGGGACG	1	34	06_Anticodon
tRNA-Ser-AGA-chr11-8	chr11:103275034:G/T	0.482143	CAAGAAATTCATAGAGGTTATGGGATTGGCTAGAAACCAGTTTCAGGAGGTTCGATTCCTTCCTTTTTTG	1	72	01_Acceptor Stem
tRNA-Ser-AGA-6-1	chr11:109036116:T/C	0.0178571	AGTTGTAGCTGAGTGGTTAAGGCAACGAGCTAGAAATTCGTTGGTTTCTCTCTGTGCAGGTTTGAATCCTGCTAACTA	1	71	01_Acceptor Stem
tRNA-Lys-TTT-2-1	chr11:122430682:C/A	0.0421687	GCCTGGATAGCTCAGTTGGTAGAGCATAAGACTTTTAATCTGAGGGTCCAGGGTTCAAGTCCCTGTTCAGGCG	1	28	04_Anticodon Stem
tRNA-Lys-CTT-15-1	chr11:51359924:C/A	0.0692308	CCGAATAGCTTAGTTGATGAAGAGTGAGACTCTTAATCTCAGGGTAGTGGGTTCAAGCCCCACATTGGA	1	25	02_D-stem
tRNA-Lys-TTT-5-1	chr11:59323950:C/T	0.047619	GCCCGGATAGCTCAGTCGGTAGAGCATCAGACTTTTAATCTGAGGGTCTGGGGTTCAAGTCCCTGTTCGGGCG	1	49	08_T-Stem
tRNA-Lys-TTT-5-1	chr11:59323951:G/A	0.922619	GCCCGGATAGCTCAGTCGGTAGAGCATCAGACTTTTAATCTGAGGGTCCAGGGTTCAAGTCCCTGTTCGGGCG	1	50	08_T-Stem
tRNA-Phe-GAA-1-3	chr11:59325003:G/A	0.0119048	GCCGAAATAGCTCAGTTGGGAGAGCGTTAGACTGAAGATTTAAAGGTCCCTGGTTCGATCCCGGGTTTCGGCA	1	40	04_Anticodon Stem
tRNA-Phe-GAA-2-1	chr11:59333862:C/G	0.00595238	GCCGAAATAGCTCAGTTGGGAGAGCGTTAGACTGAAGATCTAAAGGTCCCTGGTTCAATCCCGCGTTTCGGCA	1	64	08_T-Stem
tRNA-Phe-GAA-2-1	chr11:59333923:G/A	0.0119048	GCTGAAATAGCTCAGTTGGGAGAGCGTTAGACTGAAGATCTAAAGGTCCCTGGTTCAATCCCGGGTTTCGGCA	1	3	01_Acceptor Stem
tRNA-Pro-AGG-2-4	chr11:75946600:G/A	0.0119048	GGCTCGTTGGTCTAGGGGTATGATTCTCGCTTAGGGTGCGAGAAGTCCCGGGTTCAAATCCCGGACGAGCCC	1	45	07_Variable Arm
tRNA-Pro-AGG-2-4	chr11:75946605:C/T	0.00595238	GGCTCGTTGGTCTAGGGGTATGATTCTCGCTTAGGGTGCGAGAGGTCCTGGGTTCAAATCCCGGACGAGCCC	1	50	08_T-Stem
tRNA-Pro-TGG-2-1	chr11:75946929:G/C	0.0119048	GGCTCGTTGGTGTAGGGGTATGATTCTCGGTTTGGGTCCGAGAGGTCCCGGGTTCAAATCCCGGACGAGCCC	1	12	02_D-stem
tRNA-Pro-TGG-2-1	chr11:75946937:A/G	0.0119048	GGCCCGTTGGTCTAGGGGTATGATTCTCGGTTTGGGTCCGAGAGGTCCCGGGTTCAAATCCCGGACGAGCCC	1	4	01_Acceptor Stem
tRNA-Ala-TGC-3-2	chr12:125406356:C/T	0.0178571	GGGGATGTAGCTCAGTAGTAGAGCGCATGCTTTGCATGTATGAGGCCCCGGGTTCGATCCCCGGCATCTCCA	1	18	03_D-loop
tRNA-Ala-TGC-4-1	chr12:125424566:C/T	0.0060241	GGGGATGTAGCTCAGTGGTAGAGCGCATGCTTTGCACGTATGAGGCCCCGGGTTTAATCCCCGGCATCTCCA	1	56	09_T-Loop
tRNA-Lys-TTT-11-1	chr12:27843368:C/G	0.0357143	ACCCAGATAGCTCAGTCAGTAGAGCATCAGACTTTTAATCTGAGGGTCCAAGGTTCATGTCCGTTTTTGGGTG	1	63	08_T-Stem
tRNA-Gln-CTG-12-1	chr12:74851233:G/A	0.184524	GGTTCCATGGTGTAATGGTAAGCACCCTGGACTCTGAATCCAGCAACCAGAATTCCAGTCTCAGCGTGGACCT	1	53	08_T-Stem
tRNA-Glu-TTC-1-2	chr13:41634897:G/A	0.0060241	TCCCATATGGTCTAGCGGTTAGGATTCCTGGTTTTCACCCAGGTGGCCTGGGTTCGACTCCCGGTATGGGAA	1	50	08_T-Stem
tRNA-Glu-CTC-3-1	chr13:42030103:A/G	0.0297619	CCCCTGGTGGTCTAGTGCTTAGGATTCGGCGCTCTCACCGCTGCTGCCTGCGTTCGATTCCCGGTCAGGGAA	1	30	04_Anticodon Stem
tRNA-Phe-GAA-1-5	chr13:95201973:C/T	0.0119048	GCCAAAATAGCTCAGTTGGGAGAGCGTTAGACTGAAGATCTAAAGGTCCCTGGTTCGATCCCGGGTTTCGGCA	1	4	01_Acceptor Stem
tRNA-Leu-AAG-2-3	chr14:21078345:G/A	0.0120482	GGTAGCGTGGCCGAGCGGTCTAAGGCGCTGGATTAAGGCTCCAGTCTCTTCGGGAGCGTGGGTTCGAATCCCACCGCTGCCA	1	e20	07_Variable Arm
tRNA-Leu-AAG-2-3	chr14:21078346:G/A	0.0120482	GGTAGCGTGGCCGAGCGGTCTAAGGCGCTGGATTAAGGCTCCAGTCTCTTCGGGGACGTGGGTTCGAATCCCACCGCTGCCA	1	46	07_Variable Arm
tRNA-Pro-AGG-2-6	chr14:21081580:C/T	0.0120482	GGCTCGTTGGTCTAGGGGTATGATTCTCGCTTAGGGTGCGAGAGGTCCCGGATTCAAATCCCGGACGAGCCC	1	53	08_T-Stem
tRNA-Pro-AGG-2-6	chr14:21081593:G/A	0.0180723	GGCTCGTTGGTCTAGGGGTATGATTCTCGCTTAGGGTGTGAGAGGTCCCGGGTTCAAATCCCGGACGAGCCC	1	40	04_Anticodon Stem
tRNA-Pro-AGG-2-6	chr14:21081627:G/A	0.0180723	GGCTTGTTGGTCTAGGGGTATGATTCTCGCTTAGGGTGCGAGAGGTCCCGGGTTCAAATCCCGGACGAGCCC	1	5	01_Acceptor Stem
tRNA-Thr-TGT-3-1	chr14:21081996:C/T	0.923077	GGCTCCATAGCTCAGGGGTTAGAGCACTGGTCTTGTAAACCAGGGGTCGCGAGTTCAATTCTCGCTGGGGCCT	1	26	No information
tRNA-Pro-TGG-1-1	chr14:21101227:G/A	0.0185185	GGCTCGTTGGTCTAGTGGTATGATTCTCGCTTTGGGTGCGAGAGGTCCCGGGTTCAAATCCCAGACGAGCCC	1	64	08_T-Stem
tRNA-Pro-TGG-1-1	chr14:21101230:C/T	0.0185185	GGCTCGTTGGTCTAGTGGTATGATTCTCGCTTTGGGTGCGAGAGGTCCCGGGTTCAAATCCCGGATGAGCCC	1	67	01_Acceptor Stem
tRNA-Tyr-GTA-4-1	chr14:21125663:G/A	0.00641026	CCTTCGATAGCTCAGCTGGTAGAGCGGAGGACTGTAGATTGTATAGACATTTGTGGACATCCTTAGGTCGCTGGTTCGATTCCAGCTCGAAGGA	1	i17	Intron
tRNA-Tyr-GTA-7-1	chr14:21128133:T/C	0.0465116	CCTTCGATAGCTCAGCTGGTAGAGCGGAGGACTGTAGACTGCGGAAACGTTTGTGGACATCCTTAGGTCGCTGGTTCGATTCCGGCTCGAAGGA	1	57	09_T-Loop
tRNA-Thr-TGT-5-1	chr14:21149874:A/G	0.00595238	GGCCCTATAGCTCAGGGGTTAGAGCGCTGGTCTTGTAAACCAGGGGTCGCGAGTTCAAATCTCGCTGGGGCCT	1	26	No information
tRNA-Tyr-GTA-5-5	chr14:21151483:T/G	0.227848	CCTTCGATAGCTCAGCTGGTAGAGCGGAGGACTGTAGTACTTAATGTGTGGGCATCCTTAGGTCGCTGGTTCGATTCCGGCTCGAAGGA	1	i15	Intron
tRNA-Ala-AGC-15-1	chr14:89445481:C/T	0.13253	GGGGAATTAGCTCAAGTGGTAGAGCGCTCGCTTAGCATGTGAGAGGTAGTGGGATCGATGCCCGCATTCTCCA	1	40	04_Anticodon Stem
tRNA-Ala-AGC-15-1	chr14:89445498:G/A	0.0060241	GGGGAATTAGCTCAAGTGGTAGAGCGCTCGCTTAGCATGCGAGAGGTAGTGGGATCAATGCCCGCATTCTCCA	1	57	09_T-Loop
tRNA-Ala-AGC-15-1	chr14:89445503:C/T	0.0301205	GGGGAATTAGCTCAAGTGGTAGAGCGCTCGCTTAGCATGCGAGAGGTAGTGGGATCGATGCTCGCATTCTCCA	1	62	08_T-Stem
tRNA-Ala-AGC-15-1	chr14:89445514:A/G	0.0120482	GGGGAATTAGCTCAAGTGGTAGAGCGCTCGCTTAGCATGCGAGAGGTAGTGGGATCGATGCCCGCATTCTCCG	1	73	10_Discriminator Base
tRNA-Glu-TTC-2-2	chr15:26327451:G/A	0.0060241	TTCCACATGGTCTAGCGGTTAGGATTCCTGGTTTTCACCCAGGCGGCCCGGGTTCGACTCCCGGTGTGGGAA	1	2	01_Acceptor Stem
tRNA-His-GTG-1-9	chr15:45493387:C/A	0.0119048	GCCGTGATCGTATAGTGGTTAGTACTCTGCGTTGTGGCAGCAGCAACCTCGGTTCGAATCCGAGTCACGGCA	1	39	04_Anticodon Stem
tRNA-Lys-CTT-1-2	chr15:79152975:C/T	0.00595238	GCCCGGCTAGCTCAGTCGGTAGAGCATGGGACTCTTAATCCCAGGGTCGTGGGTTCGAGCCCCACGTTGGGTG	1	72	01_Acceptor Stem
tRNA-Cys-GCA-5-1	chr15:80036998:G/A	0.0060241	GAGGGTATAGCTCAGTGGGTAGAGCATTTGACTGCAGATCAAGAGGTCCCCGGTTCAAATCCGGGTGCCCCCT	1	2	01_Acceptor Stem
tRNA-Cys-GCA-5-1	chr15:80037059:G/A	0.0060241	GGGGGTATAGCTCAGTGGGTAGAGCATTTGACTGCAGATCAAGAGGTCCCCGGTTCAAATCCAGGTGCCCCCT	1	63	08_T-Stem
tRNA-Lys-CTT-chr15-5	chr15:96327938:C/T	0.00595238	GCACAGTCAGTCAGTAGAGCATGGGACTCTTAATCCCAGGGTCGTGGGTTCAAGCCCCAT	1	65	08_T-Stem
tRNA-Thr-CGT-2-1	chr16:14379814:C/T	0.00595238	GGCGCGGTGGCCAAGTGGTAAGGCGTCGGTCTCGTAAACCGAAGATCACGGGTTCGAACCCCGTTCGTGCCT	1	66	01_Acceptor Stem
tRNA-Leu-TAG-3-1	chr16:22207062:C/T	0.00595238	GGTAGCGTGGCCGAGTGGTCTAAGGCGCTGGATTTAGGCTCCAGTCATTTCAATGGCGTGGGTTCGAATCCCACCGCTGCCA	1	e17	07_Variable Arm
tRNA-Leu-AAG-2-4	chr16:22308511:C/T	0.0060241	GGTAGCGTGGCCGAGCGGTCTAAGGCGCTGGATTAAGGCTCCAGTCTCTTTGGGGGCGTGGGTTCGAATCCCACCGCTGCCA	1	e8	07_Variable Arm
tRNA-Lys-CTT-chr16-1	chr16:2977666:G/A	0.0535714	CCCCAGCTGGCTCAGTCAGTAGATCATGAGACTCTTAATCTCAGGGTCGTGGGTTCACGCCCCACACTGGGCG	1	5	01_Acceptor Stem
tRNA-Arg-CCG-1-3	chr16:3200719:G/A	0.00595238	GGCCGCGTGGCCTAATGGATAAGGCGTCTGATTCCGGATCAGAAAATTGAGGGTTCGAGTCCCTTCGTGGTCG	1	45	07_Variable Arm
tRNA-Lys-CTT-3-1	chr16:3207446:G/A	0.904762	GCCCGGCTAGCTCAGTCGGTAGAGCATGAGACTCTTAATCTCAGGGTCGTGGGTTCGAGCCCCACGTTGGGCG	1	33	05_Anticodon Loop
tRNA-Lys-CTT-8-1	chr16:3214964:A/G	0.349398	GCCTGGCTAGCTCAGTCGGCAAAGCGTGAGACTCTTAATCTCAGGGTCGTGGGCTCGAGCTCCATGTTGGGCG	1	26	No information
tRNA-Lys-CTT-2-5	chr16:3225723:C/G	0.00595238	GCCCGGCTAGCTCAGTCGGTAGAGCATGAGAGTCTTAATCTCAGGGTCGTGGGTTCGAGCCCCACGTTGGGCG	1	32	05_Anticodon Loop
tRNA-Lys-CTT-5-1	chr16:3230588:G/A	0.232143	GCCCGGCTAGCTCAGTCGATAGAGCATGAGACTCTTAATTTCAGGGTCGTGGGTTCGAGCCGCACGTTGGGCG	1	40	04_Anticodon Stem
tRNA-Lys-CTT-5-1	chr16:3230606:C/T	0.0119048	GCCCGGCTAGCTCAGTCGATAAAGCATGAGACTCTTAATCTCAGGGTCGTGGGTTCGAGCCGCACGTTGGGCG	1	22	02_D-stem
tRNA-Pro-TGG-3-4	chr16:3234138:C/T	0.00595238	GGCTCGTTGGTCTAGGGGTATGATTCTCGCTTTGGGTGCGAGAGGTCCCGGGTTCAAATCCCGGACAAGCCC	1	68	01_Acceptor Stem
tRNA-Pro-TGG-3-4	chr16:3234190:C/T	0.0119048	GGCTCGTTGGTCTAAGGGTATGATTCTCGCTTTGGGTGCGAGAGGTCCCGGGTTCAAATCCCGGACGAGCCC	1	15	03_D-loop
tRNA-Lys-CTT-4-1	chr16:3241503:C/G	0.00595238	GCGCGGCTAGCTCAGTCGGTAGAGCATGGGACTCTTAATCTCAGGGTCGTGGGTTCGAGCCCCACGTTGGGCG	1	3	01_Acceptor Stem
tRNA-Lys-CTT-4-1	chr16:3241527:T/G	0.0357143	GCCCGGCTAGCTCAGTCGGTAGAGCAGGGGACTCTTAATCTCAGGGTCGTGGGTTCGAGCCCCACGTTGGGCG	1	27	04_Anticodon Stem
tRNA-Pro-AGG-1-1	chr16:3242037:C/T	0.0120482	GGCTCGTTGGTCTAGGGGTATGATTCTCGCTTAGGATGCGAGAGGTCCTGGGTTCAAATCCCGGACGAGCCC	1	50	08_T-Stem
tRNA-Pro-AGG-1-1	chr16:3242055:G/T	0.0120482	GGCTCGTTGGTCTAGGGGTATGATTCTCGCTTAGGATGCGAGAGGTCCCGGGTTCAAATCCCGGACTAGCCC	1	68	01_Acceptor Stem
tRNA-Arg-CCT-5-1	chr16:3243942:T/C	0.239264	GCCCCAGTGGCCTGATGGATAAGGCACTGGCCTCCTAAGCCAGGGATTGTGGGTTCGAGTTCCACCTGGGGTA	1	25	02_D-stem
tRNA-Leu-CAG-2-1	chr16:57333936:A/G	0.00625	GTCAGGATGGCCGAGCGGTCTAAGGCGCTGCGTTCAGGTCGCAGTCTCCCCTGGAGGCGTGGGTTCGAATCCCGCTTCTGACA	1	64	08_T-Stem
tRNA-Leu-CAG-2-2	chr16:57334417:G/A	0.00595238	GTCAGGATGGCCGAGCGGTCTAAGGCGCTGCGTTCAGGTCGCAGTCTCCCCTGGAGGTGTGGGTTCGAATCCCACTTCTGACA	1	48	No information
tRNA-Leu-CAG-2-2	chr16:57334448:C/T	0.0238095	GTCAGGATGGCCGAGCGGTCTAAGGCACTGCGTTCAGGTCGCAGTCTCCCCTGGAGGCGTGGGTTCGAATCCCACTTCTGACA	1	26	No information
tRNA-Leu-CAG-2-2	chr16:57334467:A/G	0.00595238	GTCAGGACGGCCGAGCGGTCTAAGGCGCTGCGTTCAGGTCGCAGTCTCCCCTGGAGGCGTGGGTTCGAATCCCACTTCTGACA	1	8	No information
tRNA-Gly-GCC-5-1	chr16:70822647:C/G	0.0238095	GCATTGGTGGTTCAGTGGTAGAATTCTCGCCTGCCATGCGGGCGGCCGGGGTTCGATTCCTGGCCAATGCA	1	53	08_T-Stem
tRNA-Gly-GCC-2-5	chr16:70823476:A/G	0.00595238	GCATTGGTGGTTCAGTGGTAGAATTCTCGCCTGCCACGCGGGAGGCCCGGGTTCGATTCCCGGCCAGTGCA	1	69	01_Acceptor Stem
tRNA-Lys-TTT-1-1	chr16:73512216:T/G	0.0060241	GCCTGGATAGCTCAGTTGGTAGAGCATCAGACTTTTAATCTGAGGGTCCAGGGTTCAAGTCCCTGTTCAGGCC	1	73	10_Discriminator Base
tRNA-Lys-TTT-1-1	chr16:73512259:C/T	0.0120482	GCCTGGATAGCTCAGTTGGTAGAGCATCAAACTTTTAATCTGAGGGTCCAGGGTTCAAGTCCCTGTTCAGGCA	1	30	04_Anticodon Stem
tRNA-Asn-GTT-2-5	chr17:36908045:G/A	0.0166667	GTCTCTGTGGCGCAATCGGTTAGCGCGTTCGGCTGTTAACCGAAAGGTTGGTGGTTCGAGCCTACCCAGGGACG	1	62	08_T-Stem
tRNA-Cys-GCA-24-1	chr17:36989976:G/A	0.0121951	GGGGGTAGGGCTCAGGGATAGAGCATTTGACTGCAGATCAAGAGGTCCCCGGTTCGAATCTAGGTGCCCCTT	1	72	01_Acceptor Stem
tRNA-Cys-GCA-24-1	chr17:36990037:C/-	0.0365854	GGGGGTAGG-CTCAGGGATAGAGCATTTGACTGCAGATCAAGAGGTCCCCGGTTCGAATCTAGGTGCCCCCT	1	10	02_D-stem
tRNA-Cys-GCA-24-1	chr17:36990039:C/-	0.0487805	GGGGGTA-GGCTCAGGGATAGAGCATTTGACTGCAGATCAAGAGGTCCCCGGTTCGAATCTAGGTGCCCCCT	1	8	No information
tRNA-Cys-GCA-14-1	chr17:37017969:T/G	0.403614	GGGGGTATAGCTCAGGGGTAGAGCATTTGACTGCAGATCCAGAAGTCCCCGGTTCAAATCCGGGTGCCCCCT	1	41	04_Anticodon Stem
tRNA-Cys-GCA-2-2	chr17:37023968:C/T	0.0178571	GGGGGTATAGCTCAGTGGTAGAGCATTTGACTGCAGATCAAGAGGTCCCCGGTTCAAATCCGGGTGCCCCTT	1	72	01_Acceptor Stem
tRNA-Cys-GCA-2-4	chr17:37310775:T/C	0.0060241	GGGGGTATAGCTCAGTGGTAGAGCATTTGACTGCAGATCAGGAGGTCCCCGGTTCAAATCCGGGTGCCCCCT	1	42	04_Anticodon Stem
tRNA-SeC-TCA-3-1	chr17:38273561:A/G	0.0595238	GACCGTGTGGCCTTAATGGATAAGGTGTCTGACTTCAGATCAGAAGATTGAGGGTTTGAGTCCCTCTGTGGTCA	1	65	08_T-Stem
tRNA-SeC-TCA-3-1	chr17:38273622:C/T	0.0178571	GACCATGTGGCCTTAATGGATAAGGTGTCTGACTTCAGATCAGAAGATTGAGGGTTTGAGTCCCTTTGTGGTCA	1	5	01_Acceptor Stem
tRNA-Gln-TTG-1-1	chr17:47269960:C/T	0.00595238	GGTCCCATGGTGTAATGGTTAGCACTCTGGACTTTGAATCCAGCGATCCGAGTTCAAATCTCGGTGGGACTT	1	72	01_Acceptor Stem
tRNA-Und-NNN-5-1	chr17:66390978:C/T	0.25	GGCAGAATGGTGCAGCGGTTCAGCACCCAGGCTCTGCAGCCAGCTGTTGCCTGAGCTCAAATCCCAGCTCTGCCA	1	52	08_T-Stem
tRNA-Und-NNN-5-1	chr17:66391016:G/A	0.0535714	GGCAGAATGGTGCAGTGGTTCAGCACCCAGGCTCTGCAGCCAGCTGTTGCCTGGGCTCAAATCCCAGCTCTGCCA	1	14	03_D-loop
tRNA-Lys-TTT-3-5	chr17:8022545:G/A	0.0060241	GCCCGGATAGCTCAGTCGGTAGAGCATCAGACTTTTAATCTGAGGGTCCAGGGTTCAAGTCCCTGTTCGGGCA	1	73	10_Discriminator Base
tRNA-Gln-CTG-1-5	chr17:8023087:G/A	0.0119048	GGTTCCATGGTGTAATGATTAGCACTCTGGACTCTGAATCCAGCGATCCGAGTTCAAATCTCGGTGGAACCT	1	19	03_D-loop
tRNA-Leu-TAG-1-1	chr17:8023656:C/T	0.00595238	GGTAGCGTGGCCGAGCGGTCTAAGGCGCTGGATTTAGGCTCCAGTCTCTTCGGAGGCATGGGTTCGAATCCCACCGCTGCCA	1	49	08_T-Stem
tRNA-Arg-TCT-2-1	chr17:8024285:G/C	0.0178571	GGCTCTGTGGCGCAATGGATAGCGCATTGGACTTCTAGTGACCAATAGAGCAATTCAAAGGTTGTGGGTTCGAATCCCACCAGAGTCG	1	i6	Intron
tRNA-Thr-AGT-5-1	chr17:8042792:C/T	0.00595238	GGCGCCGTGGCTTAGCTGGTTAAAGCGCCTGTCTAGTAAACAGGAGATCCTAGGTTCGAATCCCAGCGGTGCCT	1	51	08_T-Stem
tRNA-Thr-AGT-5-1	chr17:8042808:C/T	0.00595238	GGCGCCGTGGCTTAGCTGGTTAAAGCGCCTGTCTAATAAACAGGAGATCCTGGGTTCGAATCCCAGCGGTGCCT	1	35	06_Anticodon
tRNA-iMet-CAT-1-8	chr17:80452618:C/T	0.00617284	AGCAGAGTGGCGCAGCGGAAGCGTGCTGGGCCCATAACCCAGAGGTCGATAGATCGAAACCATCCTCTGCTA	1	52	08_T-Stem
tRNA-iMet-CAT-1-8	chr17:80452654:T/C	0.00617284	CAGCAGAGTGGCGCGGCGGAAGCGTGCTGGGCCCATAACCCAGAGGTCGATGGATCGAAACCATCCTCTGCT	1	15	03_D-loop
tRNA-iMet-CAT-1-8	chr17:80452661:C/G	0.00617284	CAGCAGACTGGCGCAGCGGAAGCGTGCTGGGCCCATAACCCAGAGGTCGATGGATCGAAACCATCCTCTGCT	1	8	No information
tRNA-Ser-GCT-4-3	chr17:8090261:C/T	0.0060241	GACGAGGTGGCCGAGTGGTTAAGGCGATGGACTGCTAATCCATTGTGCTCTGCACGCGTGGGTTCGAATCCCATCCTTGTCG	1	69	01_Acceptor Stem
tRNA-Ile-AAT-5-5	chr17:8090982:C/T	0.00595238	GGCCGGTTAGCTCAGTTGGTTAGAGCGTGGTGCTAATAACGCCAAGGTCGCGGGTTCGATCCCCGTACGGGTCA	1	71	01_Acceptor Stem
tRNA-Gly-TCC-3-1	chr17:8124889:A/G	0.0060241	GCGTTGGTGGTATAGTGGTAAGCGTAGCTGCCTTCCAAGCAGTTGACCCGGGTTCGATTCCCGGCCAACGCA	1	24	02_D-stem
tRNA-Ala-GGC-chr19-3	chr19:12299400:G/C	0.0119048	GGCTCTGTGGCTTTGTGGGTTAAACTACTTGTCTGGCAAACAGGAGATGCTGGATTTCAATCCCAGCAGGGCCT	1	24	02_D-stem
tRNA-Asn-GTT-2-6	chr19:1383566:C/T	0.0178571	GTCTTTGTGGCGCAATCGGTTAGCGCGTTCGGCTGTTAACCGAAAGGTTGGTGGTTCGAGCCCACCCAGGGACG	1	5	01_Acceptor Stem
tRNA-Asn-GTT-2-6	chr19:1383596:G/A	0.0178571	GTCTCTGTGGCGCAATCGGTTAGCGCGTTCGGCTATTAACCGAAAGGTTGGTGGTTCGAGCCCACCCAGGGACG	1	34	06_Anticodon
tRNA-Gln-CTG-chr19-4	chr19:32486764:A/C	0.0357143	GTTTCCATGGTGTAATGGTGAGCACTCTGGACTCTGAATCCAGAAATACCTTCAAAGAATTAAGAACA	1	51	08_T-Stem
tRNA-SeC-TCA-1-1	chr19:45981944:G/A	0.0120482	GTCCGGATGATCCTCAGTGGTCTGGGGTGCAGGCTTCAAACCTGTAGCTGTCTAGCGACAGAGTGGTTCAATTCCACCTTTCGGGC	1	2	01_Acceptor Stem
tRNA-SeC-TCA-1-1	chr19:45981945:C/A	0.0060241	TCCCGGATGATCCTCAGTGGTCTGGGGTGCAGGCTTCAAACCTGTAGCTGTCTAGCGACAGAGTGGTTCAATTCCACCTTTCGGGC	1	1	01_Acceptor Stem
tRNA-Val-CAC-3-1	chr19:4724683:T/C	0.00657895	GTTTCCGTAGTGTAGCGGTTATCACATTCGCCTCACGCGCGAAAGGTCCCCGGTTCGATCCCGGGCGGAAACA	1	37	05_Anticodon Loop
tRNA-Asn-GTT-10-1	chr1:143879895:G/A	0.0297619	GTCTCTGTGGTGCAATCGGCTAGCGCGTTTGGCTGTTAACTAAAAGGTTGGCGGTTCGAACCCACCCAGAGGCG	1	11	02_D-stem
tRNA-Asn-GTT-16-2 tRNA-Asn-GTT-16-3 tRNA-Asn-GTT-16-5	chr1:144308677:G/A	0.166667	GTCTCTGTGGTGCAATCGGTTAGCGCGTTTGACTGTTAACTGAAAGGTTGGTGGTGCAAGCCCATCCAGGGATG	1	11	02_D-stem
tRNA-Gln-CTG-8-1 tRNA-Gln-CTG-8-2	chr1:144839440:C/T	0.5	GGTTCCATGGTGTAATGGTGAGCACTTTGGACTCTGAATACAGTGATCAGAGTTCAAGTCTCACTGGAACCT	1	69	01_Acceptor Stem
tRNA-Gln-CTG-8-1 tRNA-Gln-CTG-8-2	chr1:144839492:A/G	0.315476	GGTTCCATGGTGTAACGGTGAGCACTTTGGACTCTGAATACAGTGATCAGAGTTCAAGTCTCACTGGGACCT	1	16	03_D-loop
tRNA-Gly-TCC-2-1	chr1:145397867:G/C	0.0060241	GCGTTGGTGGTATAGTGGTGAGCATAGCTGCCTTCCAAGCAGTTGACCCGGGTTCGATTCCCGGCCAAGGCA	1	70	01_Acceptor Stem
tRNA-Gly-TCC-2-1	chr1:145397880:C/T	0.0060241	GCGTTGGTGGTATAGTGGTGAGCATAGCTGCCTTCCAAGCAGTTGACCCGGGTTCAATTCCCGGCCAACGCA	1	57	09_T-Loop
tRNA-Gly-TCC-2-1	chr1:145397898:T/C	0.0060241	GCGTTGGTGGTATAGTGGTGAGCATAGCTGCCTTCCAGGCAGTTGACCCGGGTTCGATTCCCGGCCAACGCA	1	38	05_Anticodon Loop
tRNA-Gly-TCC-2-1	chr1:145397916:C/T	0.0060241	GCGTTGGTGGTATAGTGGTAAGCATAGCTGCCTTCCAAGCAGTTGACCCGGGTTCGATTCCCGGCCAACGCA	1	20A	03_D-loop
tRNA-Glu-CTC-1-1	chr1:145399233:T/C	0.00892857	TCCCTGGTGGTCTAGTGGTTAGGATTCGGCGCTCTCACCGCCGCGGCCCGGGTTCGATTCCCGGTCAGGGAG	1	73	10_Discriminator Base
tRNA-Gly-CCC-chr1-16 tRNA-Gly-CCC-chr1-19	chr1:145951016:G/C	0.25	GCGTTGGCAGTTCAGTGGTACAATTCTCGCCTCCCACCCGGGAGACCTGGATTCCATTTCCGGCAAATGCA	1	22	02_D-stem
tRNA-Gln-CTG-3-1 tRNA-Gln-CTG-3-2	chr1:145963347:C/G	0.00297619	GGTTCCATGGTGTAATGGTGAGCACTCTGGACTCTGAATCCAGGGATCCGAGTTCGAGTCTCGGTGGAACCT	1	44	No information
tRNA-Asn-GTT-9-1 tRNA-Asn-GTT-9-2	chr1:145979058:T/C	0.25	GTCTCTGTGGCGCAATCGGTTAGCGCGTTCGGCTGTTAACTGAAAGGTTGGTGGTTCGAGCCCACCCGGGGACG	1	49	08_T-Stem
tRNA-Asn-GTT-9-1 tRNA-Asn-GTT-9-2	chr1:145979078:G/C	0.00297619	GTCTCTGTGGCGCAATCGGTTAGCGCGTTGGGCTGTTAACTGAAAGGTTAGTGGTTCGAGCCCACCCGGGGACG	1	29	04_Anticodon Stem
tRNA-Glu-TTC-6-1	chr1:147781062:A/G	0.75	TCCTTGGTGGTCTAGTGGCTAGGATTCGGTGCTTTCACCCGTGCGGCCCGGGTTCAATTCCCGATGAAGGAA	1	40	04_Anticodon Stem
tRNA-Glu-TTC-6-1	chr1:147781091:A/G	0.00595238	TCCTTGGTGGCCTAGTGGCTAGGATTCGGTGCTTTCACCTGTGCGGCCCGGGTTCAATTCCCGATGAAGGAA	1	11	02_D-stem
tRNA-Gln-CTG-7-1	chr1:147800999:T/G	0.00595238	GGTTCCATGGTGTAATGGTAAGCACTCTGGACTCTGAATCCAGCCATCTGAGTTCGAGTCTCGGTGGAACCT	1	64	08_T-Stem
tRNA-Asn-GTT-7-1	chr1:148000850:A/G	0.270833	GTCTCTGTGGCGTAGTCGGTTAGCGCGTTCGGCTGTTAACCGAAAGGTTGGTGGTTCGAGCCCACCCAGGAACG	1	45	07_Variable Arm
tRNA-Asn-GTT-7-1	chr1:148000858:G/A	0.145833	GTCTCTGTGGCGTAGTCGGTTAGCGCGTTCGGCTGTTAACCGAAAAGTTGGTGATTCGAGCCCACCCAGGAACG	1	53	08_T-Stem
tRNA-Asn-GTT-3-1 tRNA-Asn-GTT-3-2	chr1:148598347:G/A	0.00297619	GTCTCTGTGGCGCAATCGGTTAGCGCATTCGGCTGTTAACTGAAAGGTTGGTGGTTCGAGCCCACCCAGGGACG	1	40	04_Anticodon Stem
tRNA-Asn-GTT-3-1 tRNA-Asn-GTT-3-2	chr1:148598361:T/C	0.25	GTCTCTGTGGCGCAATCGGTTAGCGCGTTCGGCTGTTAACCGAAAGGTTGGTGGTTCGAGCCCACCCAGGGACG	1	26	No information
tRNA-His-GTG-2-1	chr1:149155848:C/T	0.391566	GCCATGATCGTATAGTGGTTAGTACTCTGCGCTGTGGCCGCAGCAACCTCGATTCGAATCCGAGTCACGGCA	1	53	08_T-Stem
tRNA-Glu-TTC-7-1	chr1:149161660:C/T	0.0178571	TGTCTGGTGGTCAAGTGGCTAGGATTTGGCGCTTTCACTACCGCGGCCCGCGTTCGATTCCCGGTCAGGGAA	1	40	04_Anticodon Stem
tRNA-Gln-CTG-4-2	chr1:149186151:C/T	0.0123457	GGTTCCATGGTGTAATGGTAAGCACTTTGGACTCTGAATCCAGCGATCCGAGTTCGAGTCTCGGTGGAACCT	1	27	04_Anticodon Stem
tRNA-Gln-CTG-4-2	chr1:149186169:G/T	0.00617284	GGTTCCATGGTGTAATGGTAAGCACTCTGGACTCTGAATCCAGCTATCCGAGTTCGAGTCTCGGTGGAACCT	1	45	07_Variable Arm
tRNA-Asn-GTT-6-1	chr1:149230602:C/T	0.00595238	GTCTCTGTGGCGCAATGGGTTAGCGCGTTCGGCTGTTAACCAAAAGGTTGGTGGTTCGAGCCCATCCAGGGACG	1	41	04_Anticodon Stem
tRNA-Glu-TTC-10-1	chr1:149278819:G/A	0.00595238	TCCGTGGTGGTCTAGTGGCTAGGATTCGGCGCTTTCACTGCCTGCAGCTCGAGTTCGATTCCTGGTCAGGGAA	1	39	04_Anticodon Stem
tRNA-Asn-GTT-15-1	chr1:149284542:C/T	0.00595238	ATCTCCGTGGAGCAATTGGTTAGCGCGTTCGGCTATTAACCGGAAAGTTGGTGGTTCGAGCCTACCCAGGGACG	1	34	06_Anticodon
tRNA-Val-CAC-8-1	chr1:149294693:G/C	0.715976	GCACTGGTGGTTCAGTGGTAGAATTCTCGCCTCACACGCGGGAGACCCGGGTTCAATTCCCGGTCAAGGCA	1	45	07_Variable Arm
tRNA-Glu-TTC-8-1	chr1:149664423:A/G	0.553571	TCCCCGGTGGTCTAGTGGCTAGGATTCGGCGCTTTCACCGCCTGCAGCTCGAGTTCGATTCCTGGTCAGGGAA	1	5	01_Acceptor Stem
tRNA-Phe-GAA-10-1	chr1:149672914:C/T	0.00588235	GGTTGTCTAGTGGCTAGGATTCGGTGCTGAAAGCGTCACGGCCCGGGTTCGATTCCCAGTCA	1	64	08_T-Stem
tRNA-Phe-GAA-10-1	chr1:149672936:A/G	0.494118	GGTTGTCTAGTGGCTAGGATTCGGTGCTGAAAGCGCCACGGCCCGGGTTCGATTCCCGGTCA	1	41	04_Anticodon Stem
tRNA-Gly-CCC-6-1	chr1:149680227:A/G	0.875	GGTGGTTCAGTGGTAGAATTCTCGCCTCCCACGCGGGAGACCCGGGTTCAATTCCCGGTCA	1	56	09_T-Loop
tRNA-Val-CAC-5-1	chr1:149684120:A/-	1	GTTTCCGTAGTGTAGTGGTTATCACGTTCGCCTCACACGCG-AAAGGTCCCCGGTTCGAAACCGGGCGGAAACA	1	41A	No information
tRNA-Asn-GTT-8-1	chr1:149711843:A/G	0.0121951	GTCTCTGTGGCGCAATCGGCTAGCGCGTCTGGCTGTTAACTAAAAGGTTGGTGGTTCGAACCCACCCAGAGGCG	1	28	04_Anticodon Stem
tRNA-Asn-GTT-8-1	chr1:149711844:A/G	0.0121951	GTCTCTGTGGCGCAATCGGCTAGCGCGCTTGGCTGTTAACTAAAAGGTTGGTGGTTCGAACCCACCCAGAGGCG	1	27	04_Anticodon Stem
tRNA-Val-CAC-1-1	chr1:161369506:C/T	0.0119048	GTTTCCGTAGTGTAGTGGTTATCACGTTCGCCTCACACGCGAAAGGTCCCCGGTTCAAAACCGGGCGGAAACA	1	57	09_T-Loop
tRNA-Val-CAC-1-1	chr1:161369517:C/T	0.00595238	GTTTCCGTAGTGTAGTGGTTATCACGTTCGCCTCACACGCGAAAGATCCCCGGTTCGAAACCGGGCGGAAACA	1	46	07_Variable Arm
tRNA-Und-NNN-3-1	chr1:161390707:G/A	0.0119048	TCCCTGGTGGTCTAGTGGCTAGGATTCTAGTGCTTTAACTGCCAGCACCCAGGTTCAATTCCCGGTTAGGAAA	1	47	07_Variable Arm
tRNA-Und-NNN-3-1	chr1:161390723:C/T	0.077381	TCCCTGGTGGTCTAGTGGCTAGGATTCTAGTGCTTTAACTGCCAGCGCCCAGGTTCAATTCCTGGTTAGGAAA	1	63	08_T-Stem
tRNA-Gly-TCC-4-1	chr1:161409984:G/A	0.0182927	GCGTTGGTGGTATAGTGGTGAGCATAGTTGCCTTCCAAGCAGTTGACCTGGGCTCGATTCCCGCCCAACGCA	1	50	08_T-Stem
tRNA-Asp-GTC-2-1 tRNA-Asp-GTC-2-2 tRNA-Asp-GTC-2-3 tRNA-Asp-GTC-2-4 tRNA-Asp-GTC-2-5	chr1:161410654:A/G	0.1	TCCTCGTTAGTATAGTGGTGAGTATCCCCGCCCGTCACGCGGGAGACCGGGGTTCGATTCCCCGACGGGGAG	1	33	05_Anticodon Loop
tRNA-Asp-GTC-2-1 tRNA-Asp-GTC-2-2 tRNA-Asp-GTC-2-3 tRNA-Asp-GTC-2-4 tRNA-Asp-GTC-2-5	chr1:161410669:C/T	0.00119048	TCCTCGTTAGTATAGTGATGAGTATCCCCGCCTGTCACGCGGGAGACCGGGGTTCGATTCCCCGACGGGGAG	1	19	03_D-loop
tRNA-Asp-GTC-2-1 tRNA-Asp-GTC-2-2 tRNA-Asp-GTC-2-3 tRNA-Asp-GTC-2-4 tRNA-Asp-GTC-2-5	chr1:161410671:A/G	0.00119048	TCCTCGTTAGTATAGCGGTGAGTATCCCCGCCTGTCACGCGGGAGACCGGGGTTCGATTCCCCGACGGGGAG	1	16	03_D-loop
tRNA-Asp-GTC-2-1 tRNA-Asp-GTC-2-2 tRNA-Asp-GTC-2-3 tRNA-Asp-GTC-2-4 tRNA-Asp-GTC-2-5	chr1:161410674:A/C	0.00119048	TCCTCGTTAGTAGAGTGGTGAGTATCCCCGCCTGTCACGCGGGAGACCGGGGTTCGATTCCCCGACGGGGAG	1	13	02_D-stem
tRNA-Asp-GTC-2-1 tRNA-Asp-GTC-2-2 tRNA-Asp-GTC-2-3 tRNA-Asp-GTC-2-4 tRNA-Asp-GTC-2-5	chr1:161410675:T/C	0.0154762	TCCTCGTTAGTGTAGTGGTGAGTATCCCCGCCTGTCACGCGGGAGACCGGGGTTCGATTCCCCGACGGGGAG	1	12	02_D-stem
tRNA-Asp-GTC-2-1 tRNA-Asp-GTC-2-2 tRNA-Asp-GTC-2-3 tRNA-Asp-GTC-2-4 tRNA-Asp-GTC-2-5	chr1:161410678:T/C	0.00119048	TCCTCGTTGGTATAGTGGTGAGTATCCCCGCCTGTCACGCGGGAGACCGGGGTTCGATTCCCCGACGGGGAG	1	9	No information
tRNA-Asp-GTC-2-1 tRNA-Asp-GTC-2-2 tRNA-Asp-GTC-2-3 tRNA-Asp-GTC-2-4 tRNA-Asp-GTC-2-5	chr1:161410681:C/G	0.00119048	TCCTCCTTAGTATAGTGGTGAGTATCCCCGCCTGTCACGCGGGAGACCGGGGTTCGATTCCCCGACGGGGAG	1	6	01_Acceptor Stem
tRNA-Asp-GTC-2-1 tRNA-Asp-GTC-2-2 tRNA-Asp-GTC-2-3 tRNA-Asp-GTC-2-4 tRNA-Asp-GTC-2-5	chr1:161410682:G/A	0.00357143	TCCTTGTTAGTATAGTGGTGAGTATCCCCGCCTGTCACGCGGGAGACCGGGGTTCGATTCCCCGACGGGGAG	1	5	01_Acceptor Stem
tRNA-Asp-GTC-2-1 tRNA-Asp-GTC-2-2 tRNA-Asp-GTC-2-3 tRNA-Asp-GTC-2-4 tRNA-Asp-GTC-2-5	chr1:161410684:G/C	0.00119048	TCGTCGTTAGTATAGTGGTGAGTATCCCCGCCTGTCACGCGGGAGACCGGGGTTCGATTCCCCGACGGGGAG	1	3	01_Acceptor Stem
tRNA-Gly-GCC-1-1 tRNA-Gly-GCC-1-2 tRNA-Gly-GCC-1-3 tRNA-Gly-GCC-1-4	chr1:161413095:C/A	0.0014881	GAATGGGTGGTTCAGTGGTAGAATTCTCGCCTGCCACGCGGGAGGCCCGGGTTCGATTCCCGGCCCATGCA	1	2	01_Acceptor Stem
tRNA-Gly-GCC-1-1 tRNA-Gly-GCC-1-2 tRNA-Gly-GCC-1-3 tRNA-Gly-GCC-1-4	chr1:161413097:T/C	0.0014881	GCACGGGTGGTTCAGTGGTAGAATTCTCGCCTGCCACGCGGGAGGCCCGGGTTCGATTCCCGGCCCATGCA	1	4	01_Acceptor Stem
tRNA-Gly-GCC-1-1 tRNA-Gly-GCC-1-2 tRNA-Gly-GCC-1-3 tRNA-Gly-GCC-1-4	chr1:161413122:G/A	0.0178571	GCATGGGTGGTTCAGTGGTAGAATTCTCACCTGCCACGCGGGAGGCCCGGGTTCGATTCCCGGCCCATGCA	1	30	04_Anticodon Stem
tRNA-Gly-GCC-1-1 tRNA-Gly-GCC-1-2 tRNA-Gly-GCC-1-3 tRNA-Gly-GCC-1-4	chr1:161413123:C/A	0.0014881	GCATGGGTGGTTCAGTGGTAGAATTCTCGACTGCCACGCGGGAGGCCCGGGTTCGATTCCCGGCCCATGCA	1	31	04_Anticodon Stem
tRNA-Gly-GCC-1-1 tRNA-Gly-GCC-1-2 tRNA-Gly-GCC-1-3 tRNA-Gly-GCC-1-4	chr1:161413137:G/A	0.0014881	GCATGGGTGGTTCAGTGGTAGAATTCTCGCCTGCCACGCGGGAAGCCCGGGTTCGATTCCCGGCCCATGCA	1	45	07_Variable Arm
tRNA-Gly-GCC-1-1 tRNA-Gly-GCC-1-2 tRNA-Gly-GCC-1-3 tRNA-Gly-GCC-1-4	chr1:161413138:G/A	0.0178571	GCATGGGTGGTTCAGTGGTAGAATTCTCGCCTGCCACGCGGGAGACCCGGGTTCGATTCCCGGCCCATGCA	1	47	07_Variable Arm
tRNA-Gly-GCC-1-1 tRNA-Gly-GCC-1-2 tRNA-Gly-GCC-1-3 tRNA-Gly-GCC-1-4	chr1:161413138:G/T	0.00297619	GCATGGGTGGTTCAGTGGTAGAATTCTCGCCTGCCACGCGGGAGTCCCGGGTTCGATTCCCGGCCCATGCA	1	47	07_Variable Arm
tRNA-Gly-GCC-1-1 tRNA-Gly-GCC-1-2 tRNA-Gly-GCC-1-3 tRNA-Gly-GCC-1-4	chr1:161413141:C/T	0.0014881	GCATGGGTGGTTCAGTGGTAGAATTCTCGCCTGCCACGCGGGAGGCCTGGGTTCGATTCCCGGCCCATGCA	1	50	08_T-Stem
tRNA-Gly-GCC-1-1 tRNA-Gly-GCC-1-2 tRNA-Gly-GCC-1-3 tRNA-Gly-GCC-1-4	chr1:161413160:A/G	0.0014881	GCATGGGTGGTTCAGTGGTAGAATTCTCGCCTGCCACGCGGGAGGCCCGGGTTCGATTCCCGGCCCGTGCA	1	69	01_Acceptor Stem
tRNA-Glu-CTC-1-2 tRNA-Glu-CTC-1-3 tRNA-Glu-CTC-1-4 tRNA-Glu-CTC-1-5	chr1:161417030:G/A	0.00744048	TCCCTGGTGGTCTAGTGGTTAGGATTCGGCGCTCTCACCGCCGCGGCCCGGGTTCGATTTCCGGTCAGGGAA	1	61	08_T-Stem
tRNA-Glu-CTC-1-2 tRNA-Glu-CTC-1-3 tRNA-Glu-CTC-1-4 tRNA-Glu-CTC-1-5	chr1:161417033:T/A	0.00297619	TCCCTGGTGGTCTAGTGGTTAGGATTCGGCGCTCTCACCGCCGCGGCCCGGGTTCGTTTCCCGGTCAGGGAA	1	58	09_T-Loop
tRNA-Glu-CTC-1-2 tRNA-Glu-CTC-1-3 tRNA-Glu-CTC-1-4 tRNA-Glu-CTC-1-5	chr1:161417038:C/T	0.0104167	TCCCTGGTGGTCTAGTGGTTAGGATTCGGCGCTCTCACCGCCGCGGCCCGGATTCGATTCCCGGTCAGGGAA	1	53	08_T-Stem
tRNA-Glu-CTC-1-2 tRNA-Glu-CTC-1-3 tRNA-Glu-CTC-1-4 tRNA-Glu-CTC-1-5	chr1:161417041:G/T	0.00297619	TCCCTGGTGGTCTAGTGGTTAGGATTCGGCGCTCTCACCGCCGCGGCCAGGGTTCGATTCCCGGTCAGGGAA	1	50	08_T-Stem
tRNA-Glu-CTC-1-2 tRNA-Glu-CTC-1-3 tRNA-Glu-CTC-1-4 tRNA-Glu-CTC-1-5	chr1:161417044:C/T	0.00297619	TCCCTGGTGGTCTAGTGGTTAGGATTCGGCGCTCTCACCGCCGCGACCCGGGTTCGATTCCCGGTCAGGGAA	1	46	07_Variable Arm
tRNA-Glu-CTC-1-2 tRNA-Glu-CTC-1-3 tRNA-Glu-CTC-1-4 tRNA-Glu-CTC-1-5	chr1:161417045:C/G	0.0014881	TCCCTGGTGGTCTAGTGGTTAGGATTCGGCGCTCTCACCGCCGCCGCCCGGGTTCGATTCCCGGTCAGGGAA	1	45	07_Variable Arm
tRNA-Glu-CTC-1-2 tRNA-Glu-CTC-1-3 tRNA-Glu-CTC-1-4 tRNA-Glu-CTC-1-5	chr1:161417046:G/A	0.0505952	TCCCTGGTGGTCTAGTGGTTAGGATTCGGCGCTCTCACCGCCGTGGCCCGGGTTCGATTCCCGGTCAGGGAA	1	44	No information
tRNA-Glu-CTC-1-2 tRNA-Glu-CTC-1-3 tRNA-Glu-CTC-1-4 tRNA-Glu-CTC-1-5	chr1:161417048:G/A	0.0014881	TCCCTGGTGGTCTAGTGGTTAGGATTCGGCGCTCTCACCGCTGCGGCCCGGGTTCGATTCCCGGTCAGGGAA	1	42	04_Anticodon Stem
tRNA-Glu-CTC-1-2 tRNA-Glu-CTC-1-3 tRNA-Glu-CTC-1-4 tRNA-Glu-CTC-1-5	chr1:161417051:G/T	0.0014881	TCCCTGGTGGTCTAGTGGTTAGGATTCGGCGCTCTCACAGCCGCGGCCCGGGTTCGATTCCCGGTCAGGGAA	1	39	04_Anticodon Stem
tRNA-Glu-CTC-1-2 tRNA-Glu-CTC-1-3 tRNA-Glu-CTC-1-4 tRNA-Glu-CTC-1-5	chr1:161417058:G/A	0.0014881	TCCCTGGTGGTCTAGTGGTTAGGATTCGGCGTTCTCACCGCCGCGGCCCGGGTTCGATTCCCGGTCAGGGAA	1	32	05_Anticodon Loop
tRNA-Glu-CTC-1-2 tRNA-Glu-CTC-1-3 tRNA-Glu-CTC-1-4 tRNA-Glu-CTC-1-5	chr1:161417062:C/T	0.0014881	TCCCTGGTGGTCTAGTGGTTAGGATTCAGCGCTCTCACCGCCGCGGCCCGGGTTCGATTCCCGGTCAGGGAA	1	28	04_Anticodon Stem
tRNA-Glu-CTC-1-2 tRNA-Glu-CTC-1-3 tRNA-Glu-CTC-1-4 tRNA-Glu-CTC-1-5	chr1:161417073:C/T	0.0104167	TCCCTGGTGGTCTAGTAGTTAGGATTCGGCGCTCTCACCGCCGCGGCCCGGGTTCGATTCCCGGTCAGGGAA	1	18	03_D-loop
tRNA-Glu-CTC-1-2 tRNA-Glu-CTC-1-3 tRNA-Glu-CTC-1-4 tRNA-Glu-CTC-1-5	chr1:161417075:C/T	0.0014881	TCCCTGGTGGTCTAATGGTTAGGATTCGGCGCTCTCACCGCCGCGGCCCGGGTTCGATTCCCGGTCAGGGAA	1	15	03_D-loop
tRNA-Glu-CTC-1-2 tRNA-Glu-CTC-1-3 tRNA-Glu-CTC-1-4 tRNA-Glu-CTC-1-5	chr1:161417083:C/G	0.0014881	TCCCTGCTGGTCTAGTGGTTAGGATTCGGCGCTCTCACCGCCGCGGCCCGGGTTCGATTCCCGGTCAGGGAA	1	7	01_Acceptor Stem
tRNA-Glu-CTC-1-2 tRNA-Glu-CTC-1-3 tRNA-Glu-CTC-1-4 tRNA-Glu-CTC-1-5	chr1:161417088:G/T	0.0014881	TACCTGGTGGTCTAGTGGTTAGGATTCGGCGCTCTCACCGCCGCGGCCCGGGTTCGATTCCCGGTCAGGGAA	1	2	01_Acceptor Stem
tRNA-Gly-TCC-2-2 tRNA-Gly-TCC-2-3 tRNA-Gly-TCC-2-4 tRNA-Gly-TCC-2-5	chr1:161417375:T/A	0.0014881	GCGTTGGTGGTATAGTGGTGAGCATAGCTGCCTTCCAAGCAGTTGACCCGGGTTCGATTCCCGGCCAACGCT	1	73	10_Discriminator Base
tRNA-Gly-TCC-2-2 tRNA-Gly-TCC-2-3 tRNA-Gly-TCC-2-4 tRNA-Gly-TCC-2-5	chr1:161417376:G/A	0.00297619	GCGTTGGTGGTATAGTGGTGAGCATAGCTGCCTTCCAAGCAGTTGACCCGGGTTCGATTCCCGGCCAACGTA	1	72	01_Acceptor Stem
tRNA-Gly-TCC-2-2 tRNA-Gly-TCC-2-3 tRNA-Gly-TCC-2-4 tRNA-Gly-TCC-2-5	chr1:161417380:T/A	0.0014881	GCGTTGGTGGTATAGTGGTGAGCATAGCTGCCTTCCAAGCAGTTGACCCGGGTTCGATTCCCGGCCTACGCA	1	68	01_Acceptor Stem
tRNA-Gly-TCC-2-2 tRNA-Gly-TCC-2-3 tRNA-Gly-TCC-2-4 tRNA-Gly-TCC-2-5	chr1:161417402:C/T	0.00297619	GCGTTGGTGGTATAGTGGTGAGCATAGCTGCCTTCCAAGCAGTTAACCCGGGTTCGATTCCCGGCCAACGCA	1	45	07_Variable Arm
tRNA-Gly-TCC-2-2 tRNA-Gly-TCC-2-3 tRNA-Gly-TCC-2-4 tRNA-Gly-TCC-2-5	chr1:161417409:T/C	0.0014881	GCGTTGGTGGTATAGTGGTGAGCATAGCTGCCTTCCAGGCAGTTGACCCGGGTTCGATTCCCGGCCAACGCA	1	38	05_Anticodon Loop
tRNA-Leu-CAG-1-2 tRNA-Leu-CAG-1-3 tRNA-Leu-CAG-1-4 tRNA-Leu-CAG-1-5	chr1:161418753:G/-	0.0297619	GTCAGGATGGCC-AGCGGTCTAAGGCGCTGCGTTCAGGTCGCAGTCTCCCCTGGAGGCGTGGGTTCGAATCCCACTCCTGACA	1	13	02_D-stem
tRNA-Leu-CAG-1-2 tRNA-Leu-CAG-1-3 tRNA-Leu-CAG-1-4 tRNA-Leu-CAG-1-5	chr1:161418766:C/T	0.0297619	GTCAGGATGGCCGAGCGGTCTAAGGTGCTGCGTTCAGGTCGCAGTCTCCCCTGGAGGCGTGGGTTCGAATCCCACTCCTGACA	1	25	02_D-stem
tRNA-Leu-CAG-1-2 tRNA-Leu-CAG-1-3 tRNA-Leu-CAG-1-4 tRNA-Leu-CAG-1-5	chr1:161418767:G/T	0.0014881	GTCAGGATGGCCGAGCGGTCTAAGGCTCTGCGTTCAGGTCGCAGTCTCCCCTGGAGGCGTGGGTTCGAATCCCACTCCTGACA	1	26	No information
tRNA-Leu-CAG-1-2 tRNA-Leu-CAG-1-3 tRNA-Leu-CAG-1-4 tRNA-Leu-CAG-1-5	chr1:161418783:A/-	0.0282738	GTCAGGATGGCCGAGCGGTCTAAGGCGCTGCGTTCAGGTCGC-GTCTCCCCTGGAGGCGTGGGTTCGAATCCCACTCCTGACA	1	42	04_Anticodon Stem
tRNA-Leu-CAG-1-2 tRNA-Leu-CAG-1-3 tRNA-Leu-CAG-1-4 tRNA-Leu-CAG-1-5	chr1:161418790:C/G	0.0014881	GTCAGGATGGCCGAGCGGTCTAAGGCGCTGCGTTCAGGTCGCAGTCTCCGCTGGAGGCGTGGGTTCGAATCCCACTCCTGACA	1	e7	07_Variable Arm
tRNA-Leu-CAG-1-2 tRNA-Leu-CAG-1-3 tRNA-Leu-CAG-1-4 tRNA-Leu-CAG-1-5	chr1:161418797:G/A	0.0014881	GTCAGGATGGCCGAGCGGTCTAAGGCGCTGCGTTCAGGTCGCAGTCTCCCCTGGAGACGTGGGTTCGAATCCCACTCCTGACA	1	46	07_Variable Arm
tRNA-Gly-GCC-2-1	chr1:161493652:T/A	0.00595238	GCATTGGTGGTTCAGTGGTAGAATTCTCGCCTGCCACGCGGGAGGCCCGGGTTCGTTTCCCGGCCAATGCA	1	58	09_T-Loop
tRNA-Leu-CAG-1-6	chr1:161500146:T/C	0.0121951	GTCAGGATGGCCGAGCGGTCTAAGGCGCTGCGTTCAGGTCGCAGTCTCCCCTGGAGGCGTGGGTTCGAGTCCCACTCCTGACA	1	59	09_T-Loop
tRNA-Gly-TCC-2-6	chr1:161500938:C/A	0.00595238	GCGTTGGTGGTATAGTGGTGAGCATAGCTGCCTTCAAAGCAGTTGACCCGGGTTCGATTCCCGGCCAACGCA	1	36	06_Anticodon
tRNA-Gly-TCC-2-6	chr1:161500938:C/G	0.00595238	GCGTTGGTGGTATAGTGGTGAGCATAGCTGCCTTCGAAGCAGTTGACCCGGGTTCGATTCCCGGCCAACGCA	1	36	06_Anticodon
tRNA-Leu-CAA-6-1	chr1:161581803:T/C	0.0833333	GTCAGGATGGCCGAGCGGTCTTAAGGCGCTGCGTTCAAATCGCACCCTCCGCTGGAGGCGTGGGTTCGAATCCCACTTTTGACA	1	18	03_D-loop
tRNA-Leu-CAA-6-1	chr1:161581808:G/C	0.0119048	GTCAGGATGGCGGAGCAGTCTTAAGGCGCTGCGTTCAAATCGCACCCTCCGCTGGAGGCGTGGGTTCGAATCCCACTTTTGACA	1	12	02_D-stem
tRNA-Pro-AGG-2-1	chr1:167684736:G/A	0.0060241	GGCTCGTTGGTCTAGGGGTATGATTCTCGCTTAGGGTGCGAGAGGTCCCGGGTTCAAATCTCGGACGAGCCC	1	62	08_T-Stem
tRNA-Asn-GTT-5-1	chr1:16847085:C/T	0.0361446	GTCTCTGTGGCGCAATCGGTTAGCGCGTTCGGCTGTTAACTGAAAGGTTGGTGGTTCGAGCCCACCCAAGGACG	1	68	01_Acceptor Stem
tRNA-Glu-TTC-4-1	chr1:16861782:C/T	0.0120482	TCCCTGGTGGTCTAGTGGCTAGGATTCGGCGCTTTCACCGCCGCGGCCCGGGTTCGATTCCCGATCAGGGAA	1	65	08_T-Stem
tRNA-Gly-CCC-1-1	chr1:16872437:A/C	0.00574713	GCATTGGTGGTTCAGTGGTAGAATTCTCGCCTCCCACGCGGGAGACCCGGGTTCAATTCCCGGCCAAGGCA	1	70	01_Acceptor Stem
tRNA-Gly-CCC-1-1	chr1:16872438:T/C	0.00574713	GCATTGGTGGTTCAGTGGTAGAATTCTCGCCTCCCACGCGGGAGACCCGGGTTCAATTCCCGGCCAGTGCA	1	69	01_Acceptor Stem
tRNA-Gly-CCC-1-1	chr1:16872482:T/C	0.0344828	GCATTGGTGGTTCAGTGGTAGAGTTCTCGCCTCCCACGCGGGAGACCCGGGTTCAATTCCCGGCCAATGCA	1	24	02_D-stem
tRNA-Gly-CCC-1-1	chr1:16872488:C/T	0.0114943	GCATTGGTGGTTCAGTAGTAGAATTCTCGCCTCCCACGCGGGAGACCCGGGTTCAATTCCCGGCCAATGCA	1	18	03_D-loop
tRNA-Gly-CCC-1-1	chr1:16872493:A/C	0.00574713	GCATTGGTGGTGCAGTGGTAGAATTCTCGCCTCCCACGCGGGAGACCCGGGTTCAATTCCCGGCCAATGCA	1	12	02_D-stem
tRNA-Gly-CCC-1-1	chr1:16872502:T/C	0.0517241	GCGTTGGTGGTTCAGTGGTAGAATTCTCGCCTCCCACGCGGGAGACCCGGGTTCAATTCCCGGCCAATGCA	1	3	01_Acceptor Stem
tRNA-Val-CAC-11-1	chr1:16874182:A/G	0.00571429	GTTTCTGTGGTGTAGTGGTTATTATGTTCGCTTCACATATGAAAGGTCTCCGGTTCGAGACTGCGTGGGAACA	1	51	08_T-Stem
tRNA-Val-CAC-11-1	chr1:16874206:A/C	0.697143	GTTTCTGTGGTGTAGTGGTTATTATGGTCGCTTCACATATGAAAGGTCTCTGGTTCGAGACTGCGTGGGAACA	1	27	04_Anticodon Stem
tRNA-Gly-CCC-4-1	chr1:17004770:G/T	0.463855	GCGTTGGTGGTTTAGTGGTAGAATTCTCGCCTCCCATGCGGGAGACCCGGGTTCAATTCCCGGCCAATGCA	1	69	01_Acceptor Stem
tRNA-Gly-CCC-4-1	chr1:17004785:A/C	0.361446	GCGTTGGTGGTTTAGTGGTAGAATTCTCGCCTCCCATGCGGGAGACCCGGGGTCAATTCCCGGCCACTGCA	1	54	09_T-Loop
tRNA-Val-CAC-10-1	chr1:17006531:T/C	0.0136986	GTTTCTGTGGTGTAGTGGTTATCATGTTCGCCTCACACGAGAGAAGTCCCTGATTCGAGACTGGGTGGGAACG	1	43	04_Anticodon Stem
tRNA-Gly-CCC-5-1	chr1:17053782:C/A	0.0523256	GCATTGGTGGTGCAGTGGTAGAATTCTCGCCTCCCACGTGGGAGACCCGGGTTCAATTCCCGGCCAATGCA	1	3	01_Acceptor Stem
tRNA-Gly-CCC-5-1	chr1:17053782:C/G	0.22093	GCGTTGGTGGTGCAGTGGTAGAATTCTCGCCTCCCACGTGGGAGACCCGGGTTCAATTCCCGGCCAATGCA	1	3	01_Acceptor Stem
tRNA-Gly-CCC-5-1	chr1:17053826:C/T	0.22093	GCCTTGGTGGTGCAGTGGTAGAATTCTCGCCTCCCACGTGGGAGACTCGGGTTCAATTCCCGGCCAATGCA	1	49	08_T-Stem
tRNA-Val-CAC-11-2	chr1:17186742:C/T	0.0654762	GTTTCTGTGGTGTAGTGGTTATTATGTTCGCTTCACATATGAAAGGTCTTTGGTTCGAGACTGCGTGGGAACA	1	50	08_T-Stem
tRNA-Asn-GTT-4-1	chr1:17216204:C/T	0.0175439	GTCTCTGTGGCGCAATCGGTTAGCGCGTTCGGTTGTTAACCGAAAGATTGGTGGTTCGAGCCCACCCAGGGACG	1	32	05_Anticodon Loop
tRNA-Asn-GTT-4-1	chr1:17216233:C/A	0.269006	GTCTCTGTGGCGCAATCGGTTAGCGCGTTCGGCTGTTAACCGAAAGATTGGTGGTTCGAGCACACCCAGGGACG	1	61	08_T-Stem
tRNA-Asn-GTT-4-1	chr1:17216244:C/T	0.0818713	GTCTCTGTGGCGCAATCGGTTAGCGCGTTCGGCTGTTAACCGAAAGATTGGTGGTTCGAGCCCACCCAGGGATG	1	72	01_Acceptor Stem
tRNA-Leu-CAA-4-1	chr1:249168107:G/C	0.158537	GTCAGGATGGCCGAGTGGTCTAAGGCGCCAGACTCAAGGTAAGCACCTTGCCTCCGGGCTTTCTGGTCTCCGGATGGAGGCGTGGGTTCGAATCCCACTTCTGACA	1	i16	Intron
tRNA-Leu-CAA-4-1	chr1:249168110:G/A	0.00609756	GTCAGGATGGCCGAGTGGTCTAAGGCGCCAGACTCAAGGTAAGCACCTTGCCTGCGAGCTTTCTGGTCTCCGGATGGAGGCGTGGGTTCGAATCCCACTTCTGACA	1	i19	Intron
tRNA-Leu-CAA-4-1	chr1:249168125:G/C	0.00609756	GTCAGGATGGCCGAGTGGTCTAAGGCGCCAGACTCAAGGTAAGCACCTTGCCTGCGGGCTTTCTGGTCTCCCGATGGAGGCGTGGGTTCGAATCCCACTTCTGACA	1	e5	07_Variable Arm
tRNA-Glu-CTC-2-1	chr1:249168516:A/G	1	TCCCTGGTGGTCTAGTGGTTAGGATTCGGCGCTCTCACCGCCGCGGCCCGGGTTCGATTCCCGGTCAGGGAA	1	71	01_Acceptor Stem
tRNA-Leu-TAA-chr1-9	chr1:55839117:G/T	0.190476	GAGAAATTCATCGTAGTTACGAAGTTGGCTTAAACCCAGTTTTGGGAGGTTCAATTCCTTCCTTTCTCT	1	7	01_Acceptor Stem
tRNA-Tyr-GTA-chr1-127	chr1:566390:T/C	0.0125	GGTAAAATGGCTGAGTGAAGCATTGGACTGTAAATCTAAAGACAGGGGTTAGGCCTCTTTTTACCA	1	59	09_T-Loop
tRNA-Und-NNN-4-1	chr1:7990367:G/A	0.536585	TCCCTGGTAGTCTAGTGGTTAGGATTCCGCGCTCGCCATCATGACCCGGGTTCGATTCCTGGTCAGGGAA	1	42	04_Anticodon Stem
tRNA-Gly-GCC-1-5	chr21:18827111:T/C	0.0178571	GCATGGGTGGTTCAGTGGTAGAATTCTCGCCTGCCACGCGGGAGGCCCGGGTTCGATTCCCGGCCCGTGCA	1	69	01_Acceptor Stem
tRNA-Gly-GCC-1-5	chr21:18827130:G/A	0.00595238	GCATGGGTGGTTCAGTGGTAGAATTCTCGCCTGCCACGCGGGAGGCCTGGGTTCGATTCCCGGCCCATGCA	1	50	08_T-Stem
tRNA-Gly-GCC-1-5	chr21:18827133:C/T	0.0119048	GCATGGGTGGTTCAGTGGTAGAATTCTCGCCTGCCACGCGGGAGACCCGGGTTCGATTCCCGGCCCATGCA	1	47	07_Variable Arm
tRNA-Gly-GCC-1-5	chr21:18827149:C/T	0.00595238	GCATGGGTGGTTCAGTGGTAGAATTCTCACCTGCCACGCGGGAGGCCCGGGTTCGATTCCCGGCCCATGCA	1	30	04_Anticodon Stem
tRNA-Gly-GCC-1-5	chr21:18827175:T/C	0.0119048	GCGTGGGTGGTTCAGTGGTAGAATTCTCGCCTGCCACGCGGGAGGCCCGGGTTCGATTCCCGGCCCATGCA	1	3	01_Acceptor Stem
tRNA-Gly-GCC-1-5	chr21:18827176:G/C	0.0119048	GGATGGGTGGTTCAGTGGTAGAATTCTCGCCTGCCACGCGGGAGGCCCGGGTTCGATTCCCGGCCCATGCA	1	2	01_Acceptor Stem
tRNA-SeC-TCA-2-1	chr22:44546582:A/G	0.345679	GCTCGGATGATCCTCAGTGGTCTGGGGTGCAGGCTTCAAACCTGTGGCTGTCTAGTGACAGAGTGGTTCAATTCCACCTTTGTAGG	1	44	No information
tRNA-Gly-CCC-7-1	chr2:11691889:G/T	0.0542169	GTGGTCTAGTGGTTAGGATTCAGCGCTCCCACCGCCGCAGCCCGGGTTCGATTCCCTGTCA	1	64	08_T-Stem
tRNA-Gly-GCC-2-2	chr2:157257684:G/A	0.00595238	GCATTGGTGGTTCAGTGGTAGAATTCTCGCCTGCCACGCGGGAGGTCCGGGTTCGATTCCCGGCCAATGCA	1	48	No information
tRNA-Gly-GCC-2-2	chr2:157257697:C/T	0.00595238	GCATTGGTGGTTCAGTGGTAGAATTCTCGCCTACCACGCGGGAGGCCCGGGTTCGATTCCCGGCCAATGCA	1	34	06_Anticodon
tRNA-Gly-GCC-2-2	chr2:157257699:G/A	0.00595238	GCATTGGTGGTTCAGTGGTAGAATTCTCGCTTGCCACGCGGGAGGCCCGGGTTCGATTCCCGGCCAATGCA	1	32	05_Anticodon Loop
tRNA-Tyr-ATA-1-1	chr2:219110555:A/G	0.566667	CCTTCAGTAGTTCAGCTGGTAGAGCAGAGGACTATAGCTACTTCCTCAGTAGGAGACGTCCTTAGGTTGCTGGTTCGATTCCAGCTTGAAGGA	1	7	01_Acceptor Stem
tRNA-Tyr-ATA-1-1	chr2:219110625:G/A	0.393333	CCTTCAATAGTTCAGCTGGTAGAGCAGAGGACTATAGCTACTTCCTCAGTAGGAGACGTCCTTAGGTTGCTGGTTCAATTCCAGCTTGAAGGA	1	57	09_T-Loop
tRNA-Sup-CTA-2-1	chr3:13833944:G/A	0.00595238	GGCAGGGTAGGGTAGAGGTTAAAACCATGGATTCTAGAGCCAGATGGGTTCAAATCCCAGCTCTGCCG	1	64	08_T-Stem
tRNA-Cys-GCA-25-1	chr3:17741409:C/G	0.547619	GGTATATCTCAGGGGGCAGAGCATTTGACTGCAGATCAAGAGGTCCCCGGTTCAAATCCGGGTGCT	1	56	09_T-Loop
tRNA-Cys-GCA-25-1	chr3:17741414:G/A	0.00595238	GGTATATCTCAGGGGGCAGAGCATTTGACTGCAGATCAAGAGGTCCCTGGTTGAAATCCGGGTGCT	1	51	08_T-Stem
tRNA-Cys-GCA-chr5-2	chr5:131516531:G/A	0.48125	AGGGGTATAGCTCAGTGGTAGAGCATTTGACTGCAGATCAAAAAAAAAAAGTTTCCCCCA	1	73	10_Discriminator Base
tRNA-Val-CAC-1-2 tRNA-Val-CAC-1-3	chr5:180524070:G/C	0.00297619	CTTTCCGTAGTGTAGTGGTTATCACGTTCGCCTCACACGCGAAAGGTCCCCGGTTCGAAACCGGGCGGAAACA	1	1	01_Acceptor Stem
tRNA-Val-CAC-1-2 tRNA-Val-CAC-1-3	chr5:180524133:G/A	0.00297619	GTTTCCGTAGTGTAGTGGTTATCACGTTCGCCTCACACGCGAAAGGTCCCCGGTTCGAAACCGAGCGGAAACA	1	64	08_T-Stem
tRNA-Leu-AAG-1-1 tRNA-Leu-AAG-1-2	chr5:180524553:A/C	0.00297619	GGGAGCGTGGCCGAGCGGTCTAAGGCGCTGGATTAAGGCTCCAGTCTCTTCGGAGGCGTGGGTTCGAATCCCACCGCTGCCA	1	3	01_Acceptor Stem
tRNA-Val-CAC-1-4	chr5:180600655:C/T	0.00595238	GTTTCTGTAGTGTAGTGGTTATCACGTTCGCCTCACACGCGAAAGGTCCCCGGTTCGAAACCGGGCGGAAACA	1	6	01_Acceptor Stem
tRNA-Val-CAC-1-4	chr5:180600671:T/A	0.0297619	GTTTCCGTAGTGTAGTGGTTAACACGTTCGCCTCACACGCGAAAGGTCCCCGGTTCGAAACCGGGCGGAAACA	1	22	02_D-stem
tRNA-Val-CAC-1-4	chr5:180600702:G/C	0.0178571	GTTTCCGTAGTGTAGTGGTTATCACGTTCGCCTCACACGCGAAAGGTCCCCGCTTCGAAACCGGGCGGAAACA	1	53	08_T-Stem
tRNA-Leu-AAG-1-3	chr5:180601077:A/G	0.0180723	GGTAGCGTGGCCGAGCGGTCTAAGGCGCTGGATTAAGGCTCCAGTCTCCTCGGAGGCGTGGGTTCGAATCCCACCGCTGCCA	1	e4	07_Variable Arm
tRNA-Leu-AAG-2-1	chr5:180614705:G/A	0.0119048	GGTAACGTGGCCGAGCGGTCTAAGGCGCTGGATTAAGGCTCCAGTCTCTTCGGGGGCGTGGGTTCGAATCCCACCGCTGCCA	1	5	01_Acceptor Stem
tRNA-Leu-AAG-2-1	chr5:180614705:G/T	0.0119048	GGTATCGTGGCCGAGCGGTCTAAGGCGCTGGATTAAGGCTCCAGTCTCTTCGGGGGCGTGGGTTCGAATCCCACCGCTGCCA	1	5	01_Acceptor Stem
tRNA-Leu-AAG-2-1	chr5:180614733:T/G	0.00595238	GGTAGCGTGGCCGAGCGGTCTAAGGCGCTGGAGTAAGGCTCCAGTCTCTTCGGGGGCGTGGGTTCGAATCCCACCGCTGCCA	1	32	05_Anticodon Loop
tRNA-Pro-TGG-3-1	chr5:180615860:G/C	0.0178571	GGCTCGTTGGTCTAGGGGTATGATTCTCGCTTTGGGTGCGAGAGGTCCCGGGTTCAAATCCCGGAGGAGCCC	1	67	01_Acceptor Stem
tRNA-Pro-TGG-3-1	chr5:180615889:A/G	0.00595238	GGCTCGTTGGTCTAGGGGTATGATTCTCGCTTTGGGCGCGAGAGGTCCCGGGTTCAAATCCCGGACGAGCCC	1	38	05_Anticodon Loop
tRNA-Thr-TGT-6-1	chr5:180618713:-/C	0.5	GGCTCCATAGCTCAGGGGTTAGAGCACTGGTCTTGTAAACCAGGGGTCGCGAGTTCAAATCTCGCTGGGGCC	1	47	07_Variable Arm
tRNA-Thr-TGT-6-1	chr5:180618716:-/C	0.5	GGCTCCATAGCTCAGGGGTTAGAGCACTGGTCTTGTAAACCAGGGGTCGCGAGTTCAAATCTCGCTGGGGCC	1	43	04_Anticodon Stem
tRNA-Ala-TGC-3-1	chr5:180633930:G/C	0.0060241	GGGGATGTAGCTCAGTGGTAGAGCGCATGCTTTGCATGTATGAGGCCCCGGGTTCGATCCCCCGCATCTCCA	1	64	08_T-Stem
tRNA-Lys-CTT-2-2	chr5:180634787:T/G	0.00595238	GCCCGGCTAGCTCAGTCGGTAGAGCATGAGACGCTTAATCTCAGGGTCGTGGGTTCGAGCCCCACGTTGGGCG	1	33	05_Anticodon Loop
tRNA-Lys-CTT-2-2	chr5:180634825:G/A	0.00595238	GCCCGGCTAGCTCAGTCGGTAGAGCATGAGACTCTTAATCTCAGGGTCGTGGGTTCGAGCCCCACGTTGGACG	1	71	01_Acceptor Stem
tRNA-Val-AAC-1-4	chr5:180645277:G/A	0.0238095	GTTTCCGTAGTGTAGTGGTTATCACGTTCGCCTAACACGCGAAAGGTCCCCGGTTCGAAACCGGGTGGAAACA	1	66	01_Acceptor Stem
tRNA-Val-AAC-1-4	chr5:180645293:G/A	0.00595238	GTTTCCGTAGTGTAGTGGTTATCACGTTCGCCTAACACGCGAAAGGTCCTCGGTTCGAAACCGGGCGGAAACA	1	50	08_T-Stem
tRNA-Val-AAC-1-4	chr5:180645302:C/T	0.00595238	GTTTCCGTAGTGTAGTGGTTATCACGTTCGCCTAACACGCAAAAGGTCCCCGGTTCGAAACCGGGCGGAAACA	1	41	04_Anticodon Stem
tRNA-Val-AAC-1-4	chr5:180645335:A/G	0.00595238	GTTTCCGCAGTGTAGTGGTTATCACGTTCGCCTAACACGCGAAAGGTCCCCGGTTCGAAACCGGGCGGAAACA	1	8	No information
tRNA-Lys-CTT-2-3	chr5:180649019:A/G	0.0178571	GCCCGGCTAGCTCAGTCGGTAGAGCATGAGACCCTTAATCTCAGGGTCGTGGGTTCGAGCCCCACGTTGGGCG	1	33	05_Anticodon Loop
tRNA-Lys-CTT-2-3	chr5:180649032:A/G	0.00595238	GCCCGGCTAGCTCAGTCGGCAGAGCATGAGACTCTTAATCTCAGGGTCGTGGGTTCGAGCCCCACGTTGGGCG	1	20	03_D-loop
tRNA-Lys-CTT-2-3	chr5:180649041:G/A	0.00595238	GCCCGGCTAGTTCAGTCGGTAGAGCATGAGACTCTTAATCTCAGGGTCGTGGGTTCGAGCCCCACGTTGGGCG	1	11	02_D-stem
tRNA-Val-CAC-1-5	chr5:180649423:C/T	0.00595238	GTTTCCGTAGTGTAGTGGTTATCACGTTCGCCTCACACGCGAAAAGTCCCCGGTTCGAAACCGGGCGGAAACA	1	45	07_Variable Arm
tRNA-Val-CAC-1-5	chr5:180649435:A/G	0.00595238	GTTTCCGTAGTGTAGTGGTTATCACGTTCGCCCCACACGCGAAAGGTCCCCGGTTCGAAACCGGGCGGAAACA	1	33	05_Anticodon Loop
tRNA-Lys-CTT-9-1	chr5:26198591:C/T	0.41358	GCCCGACTACCTCAGTCGGTAGAGCATGGGACTCTTCATCCCAGGGTTGTGGGTTCGAGCCCCACATTGGGCA	1	21	03_D-loop
tRNA-Glu-CTC-1-7	chr6:126101399:G/A	0.0240964	TCCCTGGTGGTCTAGTGGTTAGGATTCGGCGCTCTCACCGCCGCGGCCCGGGTTCGATTCCCGGTTAGGGAA	1	67	01_Acceptor Stem
tRNA-Glu-CTC-1-7	chr6:126101461:G/C	0.0120482	TCCGTGGTGGTCTAGTGGTTAGGATTCGGCGCTCTCACCGCCGCGGCCCGGGTTCGATTCCCGGTCAGGGAA	1	4	01_Acceptor Stem
tRNA-Gln-TTG-4-1	chr6:145503887:G/A	0.00595238	GGTCCCATGGTGTAATGGTTAGCACTCTAGGCTTTGAATCCAGCAATCCGAGTTCGAATCTTGGTGGGACCT	1	29	04_Anticodon Stem
tRNA-Ile-AAT-chr6-83	chr6:152230283:T/G	0.0178571	GTTAGCGTAGCTGGTGAGAGCGTGCTGCTAATAACACCAAGGTCGTGGTTTCTATCCCATTACA	1	12	02_D-stem
tRNA-Gln-CTG-1-1	chr6:18836403:G/T	0.0119048	GTTTCCATGGTGTAATGGTTAGCACTCTGGACTCTGAATCCAGCGATCCGAGTTCAAATCTCGGTGGAACCT	1	2	01_Acceptor Stem
tRNA-Gln-CTG-1-1	chr6:18836419:G/C	0.291667	GGTTCCATGGTGTAATGCTTAGCACTCTGGACTCTGAATCCAGCGATCCGAGTTCAAATCTCGGTGGAACCT	1	19	03_D-loop
tRNA-Gln-TTG-3-1	chr6:26311451:C/T	0.00595238	GGCCCCATGGTGTAATGGTTAGCACTCTGGACTTTGAATCCAGCAATCCGAGTTCAAATCTCGGTGGGACCT	1	45	07_Variable Arm
tRNA-Gln-TTG-3-1	chr6:26311452:G/C	0.00595238	GGCCCCATGGTGTAATGGTTAGCACTCTGGACTTTGAATCCAGGGATCCGAGTTCAAATCTCGGTGGGACCT	1	44	No information
tRNA-Gln-TTG-3-2	chr6:26312006:G/A	0.00595238	GGCCCCATGGTGTAATGGTTAGCACTCTGGACTTTGAATCTAGCGATCCGAGTTCAAATCTCGGTGGGACCT	1	41	04_Anticodon Stem
tRNA-Gln-TTG-3-2	chr6:26312009:T/C	0.00595238	GGCCCCATGGTGTAATGGTTAGCACTCTGGACTTTGAGTCCAGCGATCCGAGTTCAAATCTCGGTGGGACCT	1	38	05_Anticodon Loop
tRNA-Ser-TGA-3-1	chr6:26312855:A/-	0.00595238	GTAGTCGTGGCCGAGTGGTTAAGGCGATGGACTTGAAATCCATTGGGGTC-CCCCGCGCAGGTTCGAATCCTGCCGACTACG	1	e10	07_Variable Arm
tRNA-Ser-TGA-3-1	chr6:26312863:A/G	0.00595238	GTAGTCGTGGCCGAGTGGTTAAGGCGATGGACTTGAAATCCACTGGGGTCTCCCCGCGCAGGTTCGAATCCTGCCGACTACG	1	43	04_Anticodon Stem
tRNA-iMet-CAT-1-3	chr6:26313419:C/G	0.00617284	AGCACAGTGGCGCAGCGGAAGCGTGCTGGGCCCATAACCCAGAGGTCGATGGATCGAAACCATCCTCTGCTA	1	5	01_Acceptor Stem
tRNA-Trp-CCA-3-1	chr6:26319388:T/C	0.00595238	GACCTCGTGGCGCGACGGTAGCGCGTCTGACTCCAGATCAGAAGGTTGCGTGTTCAAATCACGTCGGGGTCA	1	14	03_D-loop
tRNA-Arg-TCG-2-1	chr6:26323101:C/T	0.00609756	GACCACGTGGCCTAATGGATAAGGCGTCTGACTTCGGATCAGAAGATTGAGGGTTTGAATCCCTCCGTGGTTA	1	56	09_T-Loop
tRNA-Ser-AGA-2-1	chr6:26327856:C/T	0.00595238	GTAGTCGTGGCCGAGTGGTTAAGGCGATGGACTAGAAATTCATTGGGGTCTCCCCGCGCAGGTTCGAATCCTGCCGACTACG	1	40	04_Anticodon Stem
tRNA-Ser-AGA-2-1	chr6:26327864:G/A	0.0119048	GTAGTCGTGGCCGAGTGGTTAAGGCGATGGACTAGAAATCCATTGGGATCTCCCCGCGCAGGTTCGAATCCTGCCGACTACG	1	e4	07_Variable Arm
tRNA-Arg-ACG-1-1	chr6:26328388:A/G	0.00595238	GGGCCAGTGGCGCAATGGATGACGCGTCTGACTACGGATCAGAAGATTCCAGGTTCGACTCCTGGCTGGCTCG	1	21	03_D-loop
tRNA-Arg-ACG-1-1	chr6:26328399:C/G	0.0119048	GGGCCAGTGGCGCAATGGATAACGCGTCTGAGTACGGATCAGAAGATTCCAGGTTCGACTCCTGGCTGGCTCG	1	32	05_Anticodon Loop
tRNA-Arg-ACG-1-1	chr6:26328417:C/T	0.0119048	GGGCCAGTGGCGCAATGGATAACGCGTCTGACTACGGATCAGAAGATTCTAGGTTCGACTCCTGGCTGGCTCG	1	50	08_T-Stem
tRNA-Leu-CAG-1-7	chr6:26521484:C/T	0.0223881	GTCAGGATGGCCGAGCGGTCTAAGGCGCTGCGTTCAGGTCGCAGTCTCTCCTGGAGGCGTGGGTTCGAATCCCACTCCTGACA	1	e4	07_Variable Arm
tRNA-Thr-AGT-2-1	chr6:26533215:A/G	0.00595238	GGCCCCGTGGCTTAGCTGGTTAAAGCGCCTGTCTAGTAAACAGGAGATCCTGGGTTCGAATCCCAGCGGGGCCT	1	4	01_Acceptor Stem
tRNA-Arg-ACG-1-2	chr6:26537730:C/T	0.0246914	GGGCTAGTGGCGCAATGGATAACGCGTCTGACTACGGATCAGAAGATTCCAGGTTCGACTCCTGGCTGGCTCG	1	5	01_Acceptor Stem
tRNA-Arg-ACG-1-2	chr6:26537746:A/G	0.00617284	GGGCCAGTGGCGCAATGGATGACGCGTCTGACTACGGATCAGAAGATTCCAGGTTCGACTCCTGGCTGGCTCG	1	21	03_D-loop
tRNA-Val-CAC-1-6	chr6:26538310:C/T	0.0119048	GTTTCCGTAGTGTAGTGGTTATCACGTTTGCCTCACACGCGAAAGGTCCCCGGTTCGAAACCGGGCGGAAACA	1	29	04_Anticodon Stem
tRNA-Lys-CTT-2-4	chr6:26556801:G/A	0.00595238	GCCCGGCTAGCTCAGTCGGTAGAGCATAAGACTCTTAATCTCAGGGTCGTGGGTTCGAGCCCCACGTTGGGCG	1	28	04_Anticodon Stem
tRNA-Lys-CTT-2-4	chr6:26556843:G/A	0.0357143	GCCCGGCTAGCTCAGTCGGTAGAGCATGAGACTCTTAATCTCAGGGTCGTGGGTTCGAGCCCCACGTTGAGCG	1	70	01_Acceptor Stem
tRNA-Tyr-GTA-1-1	chr6:26569135:T/C	0.155405	CCTTCGATAGCTCAGTTGGTAGAGCGGAGGACTGTAGTTGGCTGTGTCCCTAGACATCCTTAGGTCGCTGGTTCGAATCCGGCTCGAAGGA	1	i13	Intron
tRNA-Ala-AGC-11-1	chr6:26572125:G/A	0.0119048	GGGGAATTAGCTCAAATGGTAGAGCGCTCGCTTAGCATGTGAGAGGTAGCGGGATCGATGCCCGCATTCTCCA	1	40	04_Anticodon Stem
tRNA-Tyr-GTA-8-1	chr6:26575799:T/-	0.2	C-TTCGATAGCTCAGTTGGTAGAGCGGAGGACTGTAGGTTCATTAAACTAAGGCATCCTTAGGTCGCTGGTTCGAATCCGGCTCGAAGGA	1	2	01_Acceptor Stem
tRNA-Tyr-GTA-8-1	chr6:26575801:T/-	0.118519	CTT-CGATAGCTCAGTTGGTAGAGCGGAGGACTGTAGGTTCATTAAACTAAGGCATCCTTAGGTCGCTGGTTCGAATCCGGCTCGAAGGA	1	4	01_Acceptor Stem
tRNA-Tyr-GTA-8-1	chr6:26575823:G/A	0.0296296	CTTTCGATAGCTCAGTTGGTAGAGCAGAGGACTGTAGGTTCATTAAACTAAGGCATCCTTAGGTCGCTGGTTCGAATCCGGCTCGAAGGA	1	26	No information
tRNA-Tyr-GTA-3-1	chr6:26577370:C/T	0.7125	CCTTCGATAGCTCAGTTGGTAGAGCGGAGGACTGTAGGTTCATTAAGCAAGGTATCCTTAGGTCGCTGGTTCGAATCCGGCTCGGAGGA	1	i2	Intron
tRNA-Tyr-GTA-6-1	chr6:26595157:C/G	0.00684931	CCTTCGATAGCTCAGCTGGTAGAGCGGAGGACTGTAGGGGTTTGAATGTGGTCATGCTTAGGTCGCTGGTTCGAATCCGGCTCGGAGGA	1	40	04_Anticodon Stem
tRNA-Tyr-GTA-6-1	chr6:26595168:T/C	0.452055	CCTTCGATAGCTCAGCTGGTAGAGCGGAGGACTGTAGGGGTTTGAATGTGGTCATCCTTAGGTCGCCGGTTCGAATCCGGCTCGGAGGA	1	51	08_T-Stem
tRNA-Tyr-GTA-6-1	chr6:26595174:G/C	0.0136986	CCTTCGATAGCTCAGCTGGTAGAGCGGAGGACTGTAGGGGTTTGAATGTGGTCATCCTTAGGTCGCTGGTTCCAATCCGGCTCGGAGGA	1	57	09_T-Loop
tRNA-Ala-AGC-12-1	chr6:26682762:A/G	0.0119048	GGGGAATTAGCTCAAGTGGTAGAGCGCTTGCTTAGCATGCAAGAGGTGGTGGGATCGATGCCCACATTCTCCA	1	48	No information
tRNA-Ala-AGC-12-1	chr6:26682770:C/T	0.00595238	GGGGAATTAGCTCAAGTGGTAGAGCGCTTGCTTAGCATGCAAGAGGTAGTGGGATTGATGCCCACATTCTCCA	1	56	09_T-Loop
tRNA-Ala-AGC-10-1	chr6:26687541:G/A	0.0833333	GGGGAATTAGCTCAAGTGGTAGAGCGCTTGCTTAGCACGCAAGAGGTAGTGGGATCAATGCCCACATTCTCCA	1	57	09_T-Loop
tRNA-Met-CAT-5-1	chr6:26701783:C/T	0.00595238	GCCCTCTTAGCGCAGCTGGCAGCGCGTCAGTCTCATAATCTGAAGGTCCTGAGTTCAAGCCTCAGAGAGGGTA	1	72	01_Acceptor Stem
tRNA-Ala-AGC-13-1	chr6:26705613:T/G	0.0297619	GGGGAATGAGCTCAAGCGGTAGAGCGCTTGCTTAGCATGCAAGAGGTAGTGGGATCGATGCCCACATTCTCCA	1	8	No information
tRNA-Ala-AGC-13-1	chr6:26705674:C/T	0.00595238	GGGGAATTAGCTCAAGCGGTAGAGCGCTTGCTTAGCATGCAAGAGGTAGTGGGATCGATGCCCACATTTTCCA	1	69	01_Acceptor Stem
tRNA-Ile-AAT-7-1 tRNA-Ile-AAT-7-2	chr6:26721234:G/A	0.00297619	GGCCGGTTAGCTCAGTTGGTCAGAGCGTGGTGCTAATAACGCCAAGGTCGCGGGTTCGATTCCCGTACGGGCCA	1	60	09_T-Loop
tRNA-Ile-AAT-7-1 tRNA-Ile-AAT-7-2	chr6:26721271:T/C	0.110119	GGCCGGTTAGCTCAGTTGGTCAGGGCGTGGTGCTAATAACGCCAAGGTCGCGGGTTCGATCCCCGTACGGGCCA	1	23	02_D-stem
tRNA-Ala-AGC-18-1 tRNA-Ala-AGC-18-2	chr6:26728291:C/T	0.00297619	GGGGAATTGGCTCAAGCGGTAGAGCGCTTGCTTAGTATGCAAGAGGTAGCAGGATCGACGCCTGCACTCTCCA	1	36	06_Anticodon
tRNA-Ala-AGC-18-1 tRNA-Ala-AGC-18-2	chr6:26728296:A/G	0.0505952	GGGGAATTGGCTCAAGCGGTAGAGCGCTTGCTTAGCATGCGAGAGGTAGCAGGATCGACGCCTGCACTCTCCA	1	41	04_Anticodon Stem
tRNA-Ala-AGC-18-1 tRNA-Ala-AGC-18-2	chr6:26728327:C/T	0.193452	GGGGAATTGGCTCAAGCGGTAGAGCGCTTGCTTAGCATGCAAGAGGTAGCAGGATCGACGCCTGCACTCTCTA	1	72	01_Acceptor Stem
tRNA-Ala-AGC-9-1 tRNA-Ala-AGC-9-2	chr6:26730788:G/A	0.00297619	GGGGAATTAGCTCAGGCGGTAGAGCGCTCGCTTAGCATGCGAGAGGTAGCGAGATCGACGCCCGCATTCTCCA	1	52	08_T-Stem
tRNA-Ala-AGC-9-1 tRNA-Ala-AGC-9-2	chr6:26730789:G/A	0.130952	GGGGAATTAGCTCAGGCGGTAGAGCGCTCGCTTAGCATGCGAGAGGTAGCGGAATCGACGCCCGCATTCTCCA	1	53	08_T-Stem
tRNA-Met-CAT-4-1 tRNA-Met-CAT-4-3	chr6:26735601:C/T	0.0119048	GCCCTCTTAGCGCAGCGGGCAGCGCGTCAGTCTCATAATCTGAAGATCCTGAGTTCGAGCCTCAGAGAGGGCA	1	46	07_Variable Arm
tRNA-Ile-AAT-6-1	chr6:26745268:G/T	0.0588235	GGCCGGTTAGCTCAGTTGGTTAGAGCGTGGTGCTAATAACGCTAAGGTCGCGGGTTCGATACCCGTACTGGCCA	1	60	09_T-Loop
tRNA-Val-CAC-9-1	chr6:27118078:G/A	0.00595238	GTTTCTGTAGTATGGTGGTTATCACGTTAGTCTCACACGTGAAAGGTCCCTGGTTCAAAACCAGGTGGAAACA	1	57	09_T-Loop
tRNA-Val-CAC-6-1	chr6:27173902:G/T	0.0178571	GTTTCCGTAGTGGAGTGGTTATCACGTTCGCCTCACAAGCGAAAGGTCCCCGGTTTGAAACCAGGCGGAAACA	1	38	05_Anticodon Loop
tRNA-Val-CAC-6-1	chr6:27173933:C/G	0.00595238	GTTTCCCTAGTGGAGTGGTTATCACGTTCGCCTCACACGCGAAAGGTCCCCGGTTTGAAACCAGGCGGAAACA	1	7	01_Acceptor Stem
tRNA-Leu-TAA-4-1	chr6:27198335:A/T	0.0416667	ACCGGGATGGCTGAGTGGTTAAGGCGTTGGACTTAAGATCCAATGGACAGGTGTCCGCGTGGGTTCGAGCCCCACTCCCGGAA	1	72	01_Acceptor Stem
tRNA-Leu-TAA-4-1	chr6:27198343:T/G	0.160714	ACCGGGATGGCTGAGTGGTTAAGGCGTTGGACTTAAGATCCAATGGACAGGTGTCCGCGTGGGTTCGAGCCCCCCTCCCGGTA	1	64	08_T-Stem
tRNA-Leu-TAA-4-1	chr6:27198375:T/C	0.00595238	ACCGGGATGGCTGAGTGGTTAAGGCGTTGGACTTAAGATCCGATGGACAGGTGTCCGCGTGGGTTCGAGCCCCACTCCCGGTA	1	42	04_Anticodon Stem
tRNA-Leu-TAA-4-1	chr6:27198384:A/G	0.0119048	ACCGGGATGGCTGAGTGGTTAAGGCGTTGGACCTAAGATCCAATGGACAGGTGTCCGCGTGGGTTCGAGCCCCACTCCCGGTA	1	33	05_Anticodon Loop
tRNA-Leu-TAA-4-1	chr6:27198396:T/C	0.00595238	ACCGGGATGGCTGAGTGGTTGAGGCGTTGGACTTAAGATCCAATGGACAGGTGTCCGCGTGGGTTCGAGCCCCACTCCCGGTA	1	21	03_D-loop
tRNA-Ile-AAT-5-3	chr6:27205422:C/T	0.162651	GACCGGTTAGCTCAGTTGGTTAGAGCGTGGTGCTAATAACGCCAAGGTCGCGGGTTCGATCCCCGTACGGGCCA	1	2	01_Acceptor Stem
tRNA-Ile-AAT-chr6-37	chr6:27228755:A/T	0.00595238	GGCCGGTTAGCTCGGTTGCTTAGAGTGTTGTGTTAATTACGCTAATGGTCGTGGGTTTGATCCTCTTACCGGCCA	1	44	No information
tRNA-Val-CAC-2-1	chr6:27248051:C/T	0.00609756	GCTTCTGTAGTGTAGTGGTTATCACGTTCGCCTCACACGCGAAAGGTCCCCGGTTCGAAACCGGGCAGAAACA	1	71	01_Acceptor Stem
tRNA-Val-CAC-2-1	chr6:27248075:A/T	0.0243902	GCTTCTGTAGTGTAGTGGTTATCACGTTCGCCTCACACGCGAAAGGACCCCGGTTCGAAACCGGGCAGAAGCA	1	47	07_Variable Arm
tRNA-Val-CAC-2-1	chr6:27248082:G/A	0.0121951	GCTTCTGTAGTGTAGTGGTTATCACGTTCGCCTCACACGTGAAAGGTCCCCGGTTCGAAACCGGGCAGAAGCA	1	40	04_Anticodon Stem
tRNA-Val-CAC-2-1	chr6:27248115:C/T	0.0121951	GCTTCTATAGTGTAGTGGTTATCACGTTCGCCTCACACGCGAAAGGTCCCCGGTTCGAAACCGGGCAGAAGCA	1	7	01_Acceptor Stem
tRNA-Val-TAC-4-1	chr6:27258410:C/T	0.119048	GTTTCTGTGGTGTAGTGGTTATCACATTCGCCTTACACGCGAAAGGTCCTCGGGTCGAAACCGAGCGGAAACA	1	6	01_Acceptor Stem
tRNA-Ser-ACT-1-1	chr6:27261691:T/G	0.0121951	GGCCGGTTAGCTCAGTTGGTGAGAGCGTGCTGCTACTAATGCCAGGGTCGAGGTTTCGATCCCCGTACGGGCCT	1	20A	03_D-loop
tRNA-Ser-ACT-1-1	chr6:27261700:C/G	0.402439	GGCCGGTTAGCTCAGTTGGTTAGAGCGTGGTGCTACTAATGCCAGGGTCGAGGTTTCGATCCCCGTACGGGCCT	1	29	04_Anticodon Stem
tRNA-Gln-CTG-5-1	chr6:27263252:C/T	0.0301205	GGTTCCATGGTGTAATGGTTAGCACTCTGGACTCTGAATCTGGTAATCCGAGTTCAAATCTCGGTGGAACCT	1	41	04_Anticodon Stem
tRNA-Ser-GCT-2-1	chr6:27265777:C/T	0.00595238	GATGAGGTGGCCGAGTGGTTAAGGCGATGGACTGCTAATCCATTGTGCTCTGCACGCGTGGGTTCGAATCCCACCTTCGTCG	1	3	01_Acceptor Stem
tRNA-Ser-GCT-2-1	chr6:27265791:G/A	0.0119048	GACGAGGTGGCCGAGTAGTTAAGGCGATGGACTGCTAATCCATTGTGCTCTGCACGCGTGGGTTCGAATCCCACCTTCGTCG	1	18	03_D-loop
tRNA-Thr-CGT-6-1	chr6:27271585:G/A	0.0246914	GGCAGAGTGGTGCAGCGGAAGCGTGCTGGGCCCGTAACCCAGAGGTCAATGGATTGAAGCCATCCTTGGCTA	1	56	09_T-Loop
tRNA-Thr-CGT-6-1	chr6:27271615:C/A	0.037037	GGCAGAGTGGTGCAGCGGAAGCGTTCTGGGCCCGTAACCCAGAGGTCAATGGATCGAAGCCATCCTTGGCTA	1	26	No information
tRNA-Thr-CGT-6-1	chr6:27271634:T/C	0.0432099	GGCAGGGTGGTGCAGCGGAAGCGTGCTGGGCCCGTAACCCAGAGGTCAATGGATCGAAGCCATCCTTGGCTA	1	6	01_Acceptor Stem
tRNA-iMet-CAT-1-5	chr6:27300790:A/G	0.00595238	AGCAGAGTGGCGCAGCGGAAGCGTGCTGGGCCCATAACCCAGAGGCCGATGGATCGAAACCATCCTCTGCTA	1	47	07_Variable Arm
tRNA-iMet-CAT-1-5	chr6:27300833:G/A	0.0119048	AGTAGAGTGGCGCAGCGGAAGCGTGCTGGGCCCATAACCCAGAGGTCGATGGATCGAAACCATCCTCTGCTA	1	3	01_Acceptor Stem
tRNA-Lys-TTT-6-1	chr6:27302825:G/A	0.174699	GCCTGGGTAGCTCAGTTGGTAGAGCATCAGACTTTTAATCTGAGGGTCCAGGGTTCAAGTCCCTGTCCAGGCG	1	17	03_D-loop
tRNA-Ser-AGA-2-2	chr6:27446632:A/G	0.00595238	GTAGTCGTGGCCGAGTGGTTAAGGCGATGGACTAGAAATCCGTTGGGGTCTCCCCGCGCAGGTTCGAATCCTGCCGACTACG	1	42	04_Anticodon Stem
tRNA-Ser-AGA-2-2	chr6:27446642:C/G	0.047619	GTAGTCGTGGCCGAGTGGTTAAGGCGATGGACTAGAAATCCATTGGGGTCTGCCCGCGCAGGTTCGAATCCTGCCGACTACG	1	e18	07_Variable Arm
tRNA-Asp-GTC-2-6	chr6:27447495:G/C	0.0119048	TCCTCGTTAGTATAGTGGTGAGTATCCCCGCCTGTCACGCGGCAGACCGGGGTTCGATTCCCCGACGGGGAG	1	43	04_Anticodon Stem
tRNA-Ser-AGA-2-3	chr6:27463627:G/A	0.0295858	GTAGTCGTGGCCGAGTGGTTAAGGCGATGGACTAAAAATCCATTGGGGTCTCCCCGCGCAGGTTCGAATCCTGCCGACTACG	1	35	06_Anticodon
tRNA-Ser-AGA-2-3	chr6:27463634:A/G	0.0710059	GTAGTCGTGGCCGAGTGGTTAAGGCGATGGACTAGAAATCCGTTGGGGTCTCCCCGCGCAGGTTCGAATCCTGCCGACTACG	1	42	04_Anticodon Stem
tRNA-Ser-AGA-2-3	chr6:27463642:C/T	0.00591716	GTAGTCGTGGCCGAGTGGTTAAGGCGATGGACTAGAAATCCATTGGGGTTTCCCCGCGCAGGTTCGAATCCTGCCGACTACG	1	e9	07_Variable Arm
tRNA-Ser-AGA-3-1	chr6:27500042:A/G	0.0119048	GTAGTCGTGGCCGAGTGGTTAAGGCGATGGACTAGAAATCCATTGGGGTTTCCCCGCGCAGGTTCGAATCCTGCCGACTACG	1	46	07_Variable Arm
tRNA-Ser-AGA-1-1	chr6:27509623:C/T	0.0178571	GTAGTCGTGGCCAAGTGGTTAAGGCGATGGACTAGAAATCCATTGGGGTTTCCCCGCGCAGGTTCGAATCCTGCCGACTACG	1	13	02_D-stem
tRNA-Gln-CTG-2-1	chr6:27515544:A/T	0.0535714	GGTTCCATGGTGTAATGGTTAGCACTCTGGACTCTGAATCCAGCGATCCGAGTTCAAGACTCGGTGGAACCT	1	60	09_T-Loop
tRNA-Gln-CTG-2-1	chr6:27515557:T/A	0.0119048	GGTTCCATGGTGTAATGGTTAGCACTCTGGACTCTGAATCCAGCGTTCCGAGTTCAAGTCTCGGTGGAACCT	1	46	07_Variable Arm
tRNA-Gln-CTG-2-1	chr6:27515559:G/C	0.0119048	GGTTCCATGGTGTAATGGTTAGCACTCTGGACTCTGAATCCAGGGATCCGAGTTCAAGTCTCGGTGGAACCT	1	44	No information
tRNA-Gln-CTG-2-1	chr6:27515585:C/T	0.0297619	GGTTCCATGGTGTAATGATTAGCACTCTGGACTCTGAATCCAGCGATCCGAGTTCAAGTCTCGGTGGAACCT	1	19	03_D-loop
tRNA-Asp-GTC-3-1	chr6:27551273:A/T	0.00595238	TCCTCGTTAGTATAGTGGTGAGTGTCCCCGTCTGACACGCGGGAGACCGGGGTTCGATTCCCCGACGGGGAG	1	35	06_Anticodon
tRNA-Asp-GTC-3-1	chr6:27551300:A/G	0.00595238	TCCTCGTCAGTATAGTGGTGAGTGTCCCCGTCTGTCACGCGGGAGACCGGGGTTCGATTCCCCGACGGGGAG	1	8	No information
tRNA-Lys-TTT-4-1	chr6:27559654:A/C	0.0119048	GCCTGGATAGCGCAGTCGGTAGAGCATCAGACTTTTAATCTGAGGGTCCAGGGTTCAAGTCCCTGTTCAGGCG	1	12	02_D-stem
tRNA-Lys-TTT-4-1	chr6:27559661:C/T	0.00595238	GCCTAGATAGCTCAGTCGGTAGAGCATCAGACTTTTAATCTGAGGGTCCAGGGTTCAAGTCCCTGTTCAGGCG	1	5	01_Acceptor Stem
tRNA-Leu-CAA-3-1	chr6:27570444:G/A	0.0119048	GTCAGGATGGTCGAGTGGTCTAAGGCGCCAGACTCAAGTTGCTACTTCCCAGGTTTGGGGCTTCTGGTCTCCGCATGGAGGCGTGGGTTCGAATCCCACTTCTGACA	1	11	02_D-stem
tRNA-Leu-CAA-2-1	chr6:27573455:G/A	0.0208333	GTCAGGATGGCCGAGTGGTCTAAGGCGCCAGACTCAAGCTTACTGCTTCCTGTGTTCGGGTCTTCTGGTTTCCGTATGGAGGCGTGGGTTCGAATCCCACTTCTGACA	1	e1	07_Variable Arm
tRNA-Leu-CAA-2-1	chr6:27573463:G/A	0.520833	GTCAGGATGGCCGAGTGGTCTAAGGCGCCAGACTCAAGCTTACTGCTTCCTGTGTTCGGGTTTTCTGGTCTCCGTATGGAGGCGTGGGTTCGAATCCCACTTCTGACA	1	i24	Intron
tRNA-Thr-CGT-5-1	chr6:27586138:C/T	0.00595238	GGCTCTGTAGCTCAGCGGTTGGAGCGCTGGTCTCGTAAACCTAGGGGTCGTGAGTTCAAATCTCACCAGGGCCT	1	4	01_Acceptor Stem
tRNA-Thr-CGT-5-1	chr6:27586181:G/A	0.0297619	GGCCCTGTAGCTCAGCGGTTGGAGCGCTGGTCTCGTAAACCTAGGGATCGTGAGTTCAAATCTCACCAGGGCCT	1	46	07_Variable Arm
tRNA-Val-AAC-3-1	chr6:27618712:C/G	0.00595238	GTTTCCGTAGTGTAGTGGTTATCACGTTCGCCTAACACGCGAAAGGTCCCTGGATCAAAACCAGGCGCAAACA	1	68	01_Acceptor Stem
tRNA-Val-AAC-3-1	chr6:27618731:G/T	0.130952	GTTTCCGTAGTGTAGTGGTTATCACGTTCGCCTAACACGCGAAAGGTCACTGGATCAAAACCAGGCGGAAACA	1	49	08_T-Stem
tRNA-Val-AAC-3-1	chr6:27618763:C/A	0.0357143	GTTTCCGTAGTGTAGTTGTTATCACGTTCGCCTAACACGCGAAAGGTCCCTGGATCAAAACCAGGCGGAAACA	1	18	03_D-loop
tRNA-Val-AAC-3-1	chr6:27618768:C/T	0.00595238	GTTTCCGTAGTATAGTGGTTATCACGTTCGCCTAACACGCGAAAGGTCCCTGGATCAAAACCAGGCGGAAACA	1	12	02_D-stem
tRNA-Ile-AAT-8-1	chr6:27636364:C/G	0.00595238	GGGCGGTTAGCTCAGTCGGCTAGAGCGTGGTGCTAATAACGCCAAGGTCGCGGGTTCGATCCCCGTACGGGCCA	1	3	01_Acceptor Stem
tRNA-Ile-AAT-8-1	chr6:27636378:C/T	0.107143	GGCCGGTTAGCTCAGTTGGCTAGAGCGTGGTGCTAATAACGCCAAGGTCGCGGGTTCGATCCCCGTACGGGCCA	1	17	03_D-loop
tRNA-Arg-ACG-2-4	chr6:27638361:G/A	0.0119048	GGGCCAGTGGCGCAATGGATAACGCGTCTGACTACGGATCAGAAGATTCTAGGTTTGACTCCTGGCTGGCTCG	1	56	09_T-Loop
tRNA-Ser-CGA-3-1	chr6:27640246:G/A	0.144578	GCTGTGATGGCCGAGTGGTTAAGGTGTTGGACTCGAAATCCAATGGGGGTTCCCCGCGCAGGTTTAAATCCTGCTCACAGCG	1	56	09_T-Loop
tRNA-Ser-CGA-3-1	chr6:27640254:G/A	0.0120482	GCTGTGATGGCCGAGTGGTTAAGGTGTTGGACTCGAAATCCAATGGGGGTTCCCCGTGCAGGTTCAAATCCTGCTCACAGCG	1	48	No information
tRNA-Val-AAC-4-1	chr6:27648912:C/T	0.0357143	GTTTCCGTAGTGTAGTGGTTATCACGTTCGCCTAACACGCGAAAGATCCGCGGTTCGAAACCGGGCGGAAACA	1	46	07_Variable Arm
tRNA-Val-AAC-4-1	chr6:27648935:G/A	0.0714286	GTTTCCGTAGTGTAGTGGTTATTACGTTCGCCTAACACGCGAAAGGTCCGCGGTTCGAAACCGGGCGGAAACA	1	23	02_D-stem
tRNA-Ile-AAT-2-1	chr6:27655994:T/G	0.107143	GGCCGGTTAGCTCAGTTGGTTAGAGCGGGGTGCTAATAACGCCAAGGTCGCGGGTTCGATCCCCGTACTGGCCA	1	27	04_Anticodon Stem
tRNA-Ile-AAT-2-1	chr6:27656020:G/T	0.0119048	GGCCGGTTAGCTCAGTTGGTTAGAGCGTGGTGCTAATAACGCCAAGGTCGCGGTTTCGATCCCCGTACTGGCCA	1	53	08_T-Stem
tRNA-Leu-TAA-2-1	chr6:27688924:C/A	0.0120482	ACCGGGATGGCCGAGTGGTTAAGGCGTTGGACTTAAGATCCAATGGGCTGGTGCCCTCGTGGGTTCGAACCCCACTCTCGGTA	1	46	07_Variable Arm
tRNA-Val-CAC-7-1	chr6:27696359:C/T	0.0238095	GTTTCCGTAGTGTAGTGGTTATTATGTTCGCCTCACACGCAAAAAGTCCCCGGTTCGAAATCAGGCGGGAACA	1	41	04_Anticodon Stem
tRNA-Thr-CGT-1-1	chr6:28456786:C/T	0.00595238	GGCTCTATGGCTTAGTTGGTTAAAGCGCCTGTCTCGTAAACAGGAGATCCTGGGTTCAACTCCCAGTGGGGCCT	1	57	09_T-Loop
tRNA-Ile-TAT-3-1	chr6:28505372:A/G	0.0119048	GCTCCGGTGGCGCAATCGGTTAGCGCGCGGTACTTATAAGACAGTGCACCTGTGAGCAATGCCGAGGTTGTGAGTTCAAGCCTCACCTGGAGCA	1	6	01_Acceptor Stem
tRNA-Ala-TGC-9-1	chr6:28601859:T/C	0.00595238	GTGGATGTAGTTTAGTGGTAGAACGCGCGCTTTGCATGTATGAGGTCCCGGTTTCGATCCCTGGCGTTTCCG	1	73	10_Discriminator Base
tRNA-Ala-TGC-2-1	chr6:28611289:C/T	0.0126582	GGGGATGTAGCTCAGTGGTAGAGCGCATGCTTTGCATGTATGAGGTCCCGGGTTCGATCCCCGGCATTTCCA	1	69	01_Acceptor Stem
tRNA-Ala-AGC-4-1	chr6:28626034:C/G	0.012987	GGGGATGTAGCTCAGTGGTAGAGCGCATGCTTAGCATGCATGAGGTCCCGGCTTCGATCCCCAGCATCTCCA	1	53	08_T-Stem
tRNA-Ala-CGC-5-1	chr6:28663744:A/C	0.0133333	GGGGGTGTAGATCAGTGGTAGAGCGCATGCTTCGCAGGTACGAGGTCCCTGGTTCAATCCCTGGTACCTCCA	1	38	05_Anticodon Loop
tRNA-Ala-AGC-5-1	chr6:28678387:A/G	0.025974	GGGGGTGTAGCTCAGTGGTAGGGCGCGTGCTTAGCATGCACGAGGCCCTGGGTTCAATCCCCAGCACCTCCA	1	23	02_D-stem
tRNA-Ala-AGC-7-1	chr6:28687542:T/C	0.91875	GGGGGTGTAGCTCAGTGGTAGAGCGCGTGCTTAGCATGCACGAGGCCCCGGGTTCAATCCCCGGCACCTCCA	1	63	08_T-Stem
tRNA-Thr-AGT-3-1	chr6:28693802:T/C	0.0119048	GGCTCCGCAGCTTAGTTGGTTAAAGCGCCTGTCTAGTAAACAGGAGATCCTGGGTTCGACTCCCAGCGGGGCCT	1	8	No information
tRNA-Thr-AGT-3-1	chr6:28693809:G/A	0.0119048	GGCTCCGTAGCTTAATTGGTTAAAGCGCCTGTCTAGTAAACAGGAGATCCTGGGTTCGACTCCCAGCGGGGCCT	1	15	03_D-loop
tRNA-Val-AAC-6-1	chr6:28703244:T/C	0.536145	GGGGGTGTAGCTCAGTGGTAGAGCGTATGCTTAGCATTCATGAGGCTCTGGGTTCGATCCCCAGCACTTCCA	1	35	06_Anticodon
tRNA-Arg-CCG-1-1	chr6:28710746:G/T	0.00595238	GGCCGCGTGGCCTAATGGATAAGGCGTCTGATTCCGGATCAGAAGATTGAGGGTTAGAGTCCCTTCGTGGTCG	1	56	09_T-Loop
tRNA-Lys-TTT-7-1	chr6:28715521:G/A	0.0238095	ACCTGGATAGCTCAGTTGGTAGAACATCAGACTTTTAATCTGACGGTGCAGGGTTCAAGTCCCTGTTCAGGCG	1	1	01_Acceptor Stem
tRNA-Lys-TTT-7-1	chr6:28715545:C/T	0.0119048	GCCTGGATAGCTCAGTTGGTAGAATATCAGACTTTTAATCTGACGGTGCAGGGTTCAAGTCCCTGTTCAGGCG	1	25	02_D-stem
tRNA-Lys-TTT-7-1	chr6:28715566:G/A	0.202381	GCCTGGATAGCTCAGTTGGTAGAACATCAGACTTTTAATCTGACGATGCAGGGTTCAAGTCCCTGTTCAGGCG	1	46	07_Variable Arm
tRNA-Lys-TTT-7-1	chr6:28715590:G/A	0.00595238	GCCTGGATAGCTCAGTTGGTAGAACATCAGACTTTTAATCTGACGGTGCAGGGTTCAAGTCCCTGTTCAAGCG	1	70	01_Acceptor Stem
tRNA-Ala-TGC-6-1	chr6:28726164:G/-	0.0120482	GGGGGTGTAGCTCAGTGGTAGAGCACATGCTTTGCATGTGTGAGGCCC-GGGTTCGATCCCCGGCACCTCCA	1	50	08_T-Stem
tRNA-Ala-TGC-6-1	chr6:28726167:G/-	0.0963855	GGGGGTGTAGCTCAGTGGTAGAGCACATGCTTTGCATGTGTGAGG-CCCGGGTTCGATCCCCGGCACCTCCA	1	47	07_Variable Arm
tRNA-Phe-GAA-6-1	chr6:28731385:A/G	0.0952381	GCTGAAATAGCTCAGTTGGGAGAGCGTTAGACTGAAGATCTTAAAGTTCCCTGGTTCAACCCCGGGTTTCAGCC	1	62	08_T-Stem
tRNA-Phe-GAA-5-1	chr6:28732209:G/A	0.0833333	GCCAAAATTGCTCAGTTGGGAGAGCGTTAGACTGAAGATCTAAAGATCCCTGGTTCGATCCCGGGTTTCA	1	46	07_Variable Arm
tRNA-Phe-GAA-5-1	chr6:28732220:G/T	0.00595238	GCCAAAATTGCTCAGTTGGGAGAGCGTTAGACTGAAGATCTAAAGGTCCCTGGTTCTATCCCGGGTTTCA	1	57	09_T-Loop
tRNA-Ala-TGC-1-1	chr6:28757555:C/G	0.16875	GGGGGTGTAGCTCAGTGGTAGAGCGCATGCTTTGCATGTATGAGGTCCCGGGTTCGATCCCCGCCACCTCCA	1	65	08_T-Stem
tRNA-Ala-TGC-1-1	chr6:28757560:G/T	0.01875	GGGGGTGTAGCTCAGTGGTAGAGCGCATGCTTTGCATGTATGAGGTCCCGGGTTCGATACCCGGCACCTCCA	1	60	09_T-Loop
tRNA-Phe-GAA-1-1	chr6:28758530:T/C	0.0238095	GCCGAAATAGCTCAGTTGGGAGAGCGTTAGACTGAAGATCTGAAGGTCCCTGGTTCGATCCCGGGTTTCGGCA	1	42	04_Anticodon Stem
tRNA-Ala-AGC-1-1	chr6:28763765:G/A	0.0140845	GGGGGTATAGCTCAGTGGTAGAGCGCGTGCTTAGCATGCACGAGGTCTTGGGTTCGATCCCCAGTACCTCCA	1	49	08_T-Stem
tRNA-Ala-AGC-1-1	chr6:28763800:G/A	0.00704225	GGGGGTATAGCTTAGTGGTAGAGCGCGTGCTTAGCATGCACGAGGTCCTGGGTTCGATCCCCAGTACCTCCA	1	13	02_D-stem
tRNA-Phe-GAA-3-1	chr6:28775664:C/T	0.180723	GCCGAGATAGCTCAGTTGAGAGAGCGTTAGACTGAAGATCTAAAGGTCCCTGGTTCAATCCCGGGTTTCGGCA	1	19	03_D-loop
tRNA-Phe-GAA-3-1	chr6:28775667:A/G	0.0542169	GCCGAGATAGCTCAGCTGGGAGAGCGTTAGACTGAAGATCTAAAGGTCCCTGGTTCAATCCCGGGTTTCGGCA	1	16	03_D-loop
tRNA-Ala-AGC-6-1	chr6:28779878:T/G	0.134146	GGGGGTATAGCTCAGCGGTAGAGCGCGTGCTTAGCATGCACGCGGTCCTGGGTTCAATCCCCAATACCTCCA	1	44	No information
tRNA-Ala-AGC-6-1	chr6:28779887:C/G	0.0853659	GGGGGTATAGCTCAGCGGTAGAGCGCGTGCTTACCATGCACGAGGTCCTGGGTTCAATCCCCAATACCTCCA	1	35	06_Anticodon
tRNA-Phe-GAA-4-1	chr6:28791096:C/T	0.00598802	GCCGAAATAGCTCAGTTGGGAGAGCGTTAGACCGAAGATCTTAAAGGTCCCTGGTTCAATCCCGGGTTTCAGCA	1	70	01_Acceptor Stem
tRNA-Phe-GAA-4-1	chr6:28791134:G/A	0.317365	GCCGAAATAGCTCAGTTGGGAGAGCGTTAGACTGAAGATCTTAAAGGTCCCTGGTTCAATCCCGGGTTTCGGCA	1	33	05_Anticodon Loop
tRNA-Leu-CAA-1-2	chr6:28908904:G/A	0.0121951	GTCAGGATGGCCGAGTGGTCTAAGGCGCCAGACTCAAGCTTGGCTTCCTCGTGTTGAGGATTCTGGTCTCCAATAGAGGCGTGGGTTCGAATCCCACTTCTGACA	1	e17	07_Variable Arm
tRNA-Leu-CAA-1-2	chr6:28908909:C/T	0.0121951	GTCAGGATGGCCGAGTGGTCTAAGGCGCCAGACTCAAGCTTGGCTTCCTCGTGTTGAGGATTCTGGTCTCCAATGGAGGTGTGGGTTCGAATCCCACTTCTGACA	1	48	No information
tRNA-Gln-CTG-1-3	chr6:28909389:A/G	0.00595238	GGTTCCATGGTGTAATGGTTAGCACTCTGGACTCTGAATCCAGCGATCCGAGTTCAAATCCCGGTGGAACCT	1	62	08_T-Stem
tRNA-Met-CAT-3-1	chr6:28912399:C/T	0.047619	GCCTCCTTAGCGCAGTAGGCAGCGCGTCAGTCTCATAATCTGAAGGTTCTGAGTTCGAACCTCAGAGGGGGCA	1	48	No information
tRNA-Lys-TTT-3-3	chr6:28918809:C/T	0.00595238	GCCTGGATAGCTCAGTCGGTAGAGCATCAGACTTTTAATCTGAGGGTCCAGGGTTCAAGTCCCTGTTCGGGCG	1	4	01_Acceptor Stem
tRNA-Lys-TTT-3-3	chr6:28918838:T/C	0.00595238	GCCCGGATAGCTCAGTCGGTAGAGCATCAGACCTTTAATCTGAGGGTCCAGGGTTCAAGTCCCTGTTCGGGCG	1	33	05_Anticodon Loop
tRNA-Lys-TTT-3-3	chr6:28918854:C/G	0.0178571	GCCCGGATAGCTCAGTCGGTAGAGCATCAGACTTTTAATCTGAGGGTCGAGGGTTCAAGTCCCTGTTCGGGCG	1	49	08_T-Stem
tRNA-Met-CAT-3-2	chr6:28921061:A/T	0.0595238	GCCTCCTTAGCGCAGTAGGCAGCGCGTCAGTCTCATAATCTGAAGGTCCTGAGATCGAACCTCAGAGGGGGCA	1	54	09_T-Loop
tRNA-Met-CAT-3-2	chr6:28921073:C/T	0.00595238	GCCTCCTTAGCGCAGTAGGCAGCGCGTCAGTCTCATAATCTAAAGGTCCTGAGTTCGAACCTCAGAGGGGGCA	1	42	04_Anticodon Stem
tRNA-Glu-CTC-1-6	chr6:28950013:C/T	0.0416667	TCCCTGGTGGTCTAGTGGTTAGGATTCGGCGCTCTCATCGCCGCGGCCCGGGTTCGATTCCCGGTCAGGGAA	1	38	05_Anticodon Loop
tRNA-Glu-CTC-1-6	chr6:28950014:C/T	0.00595238	TCCCTGGTGGTCTAGTGGTTAGGATTCGGCGCTCTCACTGCCGCGGCCCGGGTTCGATTCCCGGTCAGGGAA	1	39	04_Anticodon Stem
tRNA-Ala-AGC-22-1	chr6:58141886:G/C	0.634146	GGGGAATTAGCTCAAGCGGTAGAGCGCTCCCTTAGCATGCGAGAGGTAGCGGGATCGACGCCCGCATTCTCTA	1	64	08_T-Stem
tRNA-Ala-AGC-19-1	chr6:58142602:C/G	0.00595238	GGGGGATTAGCTCAAGCGGTAGAGCGCCTGCTTAGCATGCAAGAGGTAGCAGGATCGATCCCTGCATTCTCCA	1	60	09_T-Loop
tRNA-Ala-AGC-chr6-93	chr6:58156502:G/C	0.5	GAAGAAGTAGCTCAAGTGGTGGAGTGCTCGCTTAGCATGTGAGAGGTAGTGGGATTGATGCCCACATTCTCCA	1	20A	03_D-loop
tRNA-Ala-AGC-13-2	chr6:58164635:T/C	0.291667	GGGGAATTAGCTCAAGCGGTAGAGCGCTTGCTTAGCATGCAAGAGGTAGTGGGATCGATGCCCACGTTCTCCA	1	66	01_Acceptor Stem
tRNA-Ala-AGC-12-3	chr6:58182701:C/T	0.279762	GGGGAATTAGCTCAAGTGGTAGAGCGCTTGCTTAGCATGCAAGAGGTAGTAGGATCGATGCCCACATTCTCCA	1	51	08_T-Stem
tRNA-Ala-AGC-17-1	chr6:58187506:G/T	0.00595238	GGGGAATTAGAGCAAGTGGTAGAGTGCTTGCTTAGCATGCAAGAGGTAGTGGGATCGATGCCCACATTCTCCA	1	11	02_D-stem
tRNA-Pro-AGG-2-3	chr7:128423508:C/T	0.00595238	GGCTTGTTGGTCTAGGGGTATGATTCTCGCTTAGGGTGCGAGAGGTCCCGGGTTCAAATCCCGGACGAGCCC	1	5	01_Acceptor Stem
tRNA-Cys-GCA-1-1	chr7:149007344:G/T	0.154762	GGGGGCATAGCTCAGTGGTAGAGCATTTGACTGCAGATCAAGAGGTCCCTGGTTCAAATCCAGTTGCCCCCT	1	65	08_T-Stem
tRNA-Cys-GCA-9-2	chr7:149028271:G/C	0.00595238	GGGGGTATAGCTCAGGGGTAGAGCATTTGACTGCAGATCAAGAGGTCCCTGCTTCAAATCCAGGTGCCCCCT	1	53	08_T-Stem
tRNA-Cys-GCA-9-2	chr7:149028286:C/T	0.00595238	GGGGGTATAGCTCAGGGGTAGAGCATTTGACTGCAGATCAAGAGGTCCCTGGTTCAAATCCAGGTGTCCCCT	1	68	01_Acceptor Stem
tRNA-Cys-GCA-13-1	chr7:149052807:G/A	0.0060241	GGGGGTATAGCTCAGGGGTAGAGCATTTGATTGCAGATCAAGAGGTCCCCAGTTCAAATCTGGGTGCCCCCT	1	32	05_Anticodon Loop
tRNA-Cys-GCA-10-1	chr7:149074639:G/A	0.00595238	GGGGGTATAGCTCAGGGGTAGAGCATTTGACTGTAGATCAAGAGGTCCCTGGTTCAAATCCAGGTGCCCCCC	1	35	06_Anticodon
tRNA-Cys-GCA-11-1	chr7:149112253:G/A	0.00595238	GGGGGTATAGCTTAGCGGTAGAGCATTTGACTGCAGATCAAGAGGTCTCCGGTTCAAATCCGGGTGCCCCCT	1	49	08_T-Stem
tRNA-Cys-GCA-11-1	chr7:149112291:C/G	0.0119048	GGGGGTATACCTTAGCGGTAGAGCATTTGACTGCAGATCAAGAGGTCCCCGGTTCAAATCCGGGTGCCCCCT	1	10	02_D-stem
tRNA-Cys-GCA-15-1	chr7:149281828:C/G	0.00625	GGGGGTATAGCTGAGGGGTAGAGCATTTGACTGCAGATCAAGAGGTCTCTGGTTCAAATCCAGGTGCCCCCT	1	13	02_D-stem
tRNA-Cys-GCA-20-1	chr7:149295085:A/G	0.0119048	GGGCGTATAGCTCAGGGGTAGAGCATTTGACTGCAGATCGAGAGGTCCCCAGTTCAAATCTGGGTGCCCCCT	1	41	04_Anticodon Stem
tRNA-Cys-GCA-19-1	chr7:149310176:T/C	0.0120482	GGGGGTATAGCTCAGGGGTAGAGCATTTGACTGCAAATCAAGAGGTCCCTGGTTCAAATCCAGGTGCCCCCT	1	53	08_T-Stem
tRNA-Cys-GCA-12-1	chr7:149344105:A/G	1	GGGGGTATAGCTCAGGGGTAGAGCATTTGACTGCAGATCAAAAGGTCCCTGGTTCAAATCCAGGTGCCCCTT	1	13	02_D-stem
tRNA-Cys-GCA-21-1	chr7:149361976:G/A	0.0120482	GGGGGTATAGCTCACAGGTAGAGCATTTGACTGCAGATCAAGAGGTCCCCGGTTCAAATCTAGGTGCCCCCT	1	63	08_T-Stem
tRNA-Cys-GCA-17-1	chr7:149388293:C/T	0.0238095	GGGGATATAGCTCAGGGGTAGAGCATTTGACTGCAGATCAAGAGGTCCCCAGTTCAAATCCGGGTGCCCCCC	1	52	08_T-Stem
tRNA-Cys-GCA-17-1	chr7:149388339:T/G	0.00595238	GGGGCTATAGCTCAGGGGTAGAGCATTTGACTGCAGATCAAGAGGTCCCCGGTTCAAATCCGGGTGCCCCCC	1	5	01_Acceptor Stem
tRNA-Cys-GCA-9-4	chr7:149404827:C/T	0.0060241	GGGGGTATAGCTCAGGGGTAGAGCATTTGACTGCAGATCAAGAGGTCCCTGGTTCAAATCCAGGTGCTCCCT	1	69	01_Acceptor Stem
tRNA-Tyr-GTA-chr7-1	chr7:63570568:C/G	0.00595238	GGTAAAATGGCTGAGTAAGCATTAGAGTGTAAATCTAAAGACAGAGGTCAAGGCCTCTTTTTTCCT	1	32	05_Anticodon Loop
tRNA-Lys-CTT-chr7-30	chr7:96770892:C/T	0.00617284	GCGCTAGTCAGTAGAGCATGAGACTCTTAATCTCAGGGTCGTGGGTTCGAGCCCCACATCAGGCG	1	69	01_Acceptor Stem
tRNA-Lys-CTT-chr7-30	chr7:96770904:C/T	0.00617284	GCGCTAGTCAGTAGAGCATGAGACTCTTAATCTCAGGGTCGTGGGTTCAAGCCCCACATCGGGCG	1	57	09_T-Loop
tRNA-Cys-GCA-chr8-6	chr8:111946808:A/G	0.0294118	GGTAAAATGGCTGAGTAAACATTAGACTGCGAATCTGAAGATGGAGGTTAAGGCCTCTTTTTACCA	1	36	06_Anticodon
tRNA-Tyr-GTA-9-1	chr8:66609549:A/G	0.277108	TCTTCAATAGCTCAGCTGGTAGAGCGGAGGACTGTAGGTGCACGCCCGTGGCCATTCTTAGGTGCTGGTTCGATTCCGACTTGGAGAG	1	56	09_T-Loop
tRNA-Ala-AGC-8-2	chr8:67026473:C/T	0.00595238	GGGGGATTAGCTCAAATGGTAGAGCGCTCGCTTAGCATGCGAGAGGTAGTGGGATCGATGCCCGCATCCTCCA	1	50	08_T-Stem
tRNA-Gln-TTG-chr8-10	chr8:89145307:A/G	0.0297619	GGCACAGTGTTAAAGGGGAGAAAAATTGCTGACTTTGAATACAGTAGACCTAGGTTTGAATCCTGGCTTTACCA	1	3	01_Acceptor Stem
tRNA-Arg-TCG-6-1	chr9:112960837:C/T	0.00588235	GGCCGTGTGGCCTAATGGATAAGGCGTCTGACTTTGGATCAAAAGATTGCAGGTTTGAGTTCTGCCACGGTCG	1	35	06_Anticodon
tRNA-Arg-TCG-6-1	chr9:112960869:A/G	0.105882	GGCCGTGTGGCCTAATGGATAAGGCGTCTGACTTCGGATCAAAAGATTGCAGGTTTGAGTTCTGCCGCGGTCG	1	67	01_Acceptor Stem
tRNA-Leu-CAG-chr9-7	chr9:123117363:G/A	0.0119048	GTCAGGGTGGCTGAGCAGTCTGAGGGGCTGCGTTCAGGTCGCAGTCTGCCCTGGAGGCGTGGGTTCGAATCCTACTCCTGAAA	1	63	08_T-Stem
tRNA-Arg-TCT-3-1	chr9:131102397:A/G	0.00595238	GGCTCTGTGGCGCAATGGATAGCGCATTGGACTTCTAGCTGAGCCTAGCGTGGTCATTCAAAGGTTGTGGGTTCGAGTCCCACCAGAGTCG	1	i12	Intron
tRNA-His-GTG-1-6	chr9:14433954:C/T	0.00595238	GCCGTGATCGTATAGTGGTTAGTACTCTGCGTTGTGGCCGCAGCAACCTCGGTTCAAATCCGAGTCACGGCA	1	57	09_T-Loop
tRNA-Tyr-GTA-chr9-4	chr9:95301522:C/G	0.060241	GGTAAAATGGCTGAGTAAAGCATTAGACTGTAAATCTAAGGAGAGAGGCTAAACCTCTTTTTACCA	1	48	No information
tRNA-Gln-TTG-1-1-nmt	chrX:55206719:T/C	0.0308642	TAGGACATGGTGTGATAGGTAGCATGGAGAATTTTGGATTCTCAGGGGTAGGTCCAATTCCTACAGTTCTAG	1	55	09_T-Loop
tRNA-Tyr-GTA-5-5	chr14:21151461:G/A chr14:21151483:T/G	0.00632911	CCTTCGATAGCTCAGCTGGTAGAGCGGAGAACTGTAGTACTTAATGTGTGGGCATCCTTAGGTCGCTGGTTCGATTCCGGCTCGAAGGA	2	30 i15	04_Anticodon Stem Intron
tRNA-Lys-CTT-3-1	chr16:3207446:G/A chr16:3207407:G/A	0.0119048	GCCCGGCTAGCTCAGTCGGTAGAGCATGAGACTCTTAATCTCAGGGTCGTGGGTTCGAGCCCCACGTTGGGTG	2	33 72	05_Anticodon Loop 01_Acceptor Stem
tRNA-Lys-CTT-3-1	chr16:3207446:G/A chr16:3207410:C/T	0.0178571	GCCCGGCTAGCTCAGTCGGTAGAGCATGAGACTCTTAATCTCAGGGTCGTGGGTTCGAGCCCCACGTTAGGCG	2	33 69	05_Anticodon Loop 01_Acceptor Stem
tRNA-Lys-CTT-3-1	chr16:3207446:G/A chr16:3207420:C/T	0.00595238	GCCCGGCTAGCTCAGTCGGTAGAGCATGAGACTCTTAATCTCAGGGTCGTGGGTTCGAACCCCACGTTGGGCG	2	33 59	05_Anticodon Loop 09_T-Loop
tRNA-Lys-CTT-3-1	chr16:3207446:G/A chr16:3207436:T/G	0.0178571	GCCCGGCTAGCTCAGTCGGTAGAGCATGAGACTCTTAATCTCCGGGTCGTGGGTTCGAGCCCCACGTTGGGCG	2	33 43	05_Anticodon Loop 04_Anticodon Stem
tRNA-Lys-CTT-3-1	chr16:3207454:G/T chr16:3207446:G/A	0.00595238	GCCCGGCTAGCTCAGTCGGTAGAGAATGAGACTCTTAATCTCAGGGTCGTGGGTTCGAGCCCCACGTTGGGCG	2	25 33	02_D-stem 05_Anticodon Loop
tRNA-Lys-CTT-3-1	chr16:3207459:A/T chr16:3207446:G/A	0.00595238	GCCCGGCTAGCTCAGTCGGAAGAGCATGAGACTCTTAATCTCAGGGTCGTGGGTTCGAGCCCCACGTTGGGCG	2	20 33	03_D-loop 05_Anticodon Loop
tRNA-Pro-AGG-1-1	chr16:3241999:T/C chr16:3242024:A/G	0.228916	GGCTCGTTGGCCTAGGGGTATGATTCTCGCTTAGGGTGCGAGAGGTCCCGGGTTCAAATCCCGGACGAGCCC	2	11 37	02_D-stem 05_Anticodon Loop
tRNA-Cys-GCA-14-1	chr17:37017969:T/G chr17:37017938:G/A	0.0783133	GGGGGTATAGCTCAGGGGTAGAGCATTTGACTGCAGATCCAGAAGTCCCCGGTTCAAATCCGGGTGCCCCTT	2	41 72	04_Anticodon Stem 01_Acceptor Stem
tRNA-Asn-GTT-3-1 tRNA-Asn-GTT-3-2	chr1:148598361:T/C chr1:148598335:C/A	0.00297619	GTCTCTGTGGCGCAATCGGTTAGCGCGTTCGGCTGTTAACCGAAAGGTTGGTTGTTCGAGCCCACCCAGGGACG	2	26 52	No information 08_T-Stem
tRNA-Asn-GTT-3-1 tRNA-Asn-GTT-3-2	chr1:148598361:T/C chr1:148598349:T/A	0.00297619	GTCTCTGTGGCGCAATCGGTTAGCGCGTTCGGCTGTTATCCGAAAGGTTGGTGGTTCGAGCCCACCCAGGGACG	2	26 38	No information 05_Anticodon Loop
tRNA-Asn-GTT-3-1 tRNA-Asn-GTT-3-2	chr1:148598362:G/A chr1:148598361:T/C	0.0357143	GTCTCTGTGGCGCAATCGGTTAGCGTGTTCGGCTGTTAACCGAAAGGTTGGTGGTTCGAGCCCACCCAGGGACG	2	25 26	02_D-stem No information
tRNA-Asn-GTT-3-1 tRNA-Asn-GTT-3-2	chr1:148598369:C/T chr1:148598361:T/C	0.00297619	GTCTCTGTGGCGCAATCGATTAGCGCGTTCGGCTGTTAACCGAAAGGTTGGTGGTTCGAGCCCACCCAGGGACG	2	19 26	03_D-loop No information
tRNA-Val-CAC-8-1	chr1:149294693:G/C chr1:149294674:C/G	0.00591716	GCACTGGTGGTTCAGTGGTAGAATTCTCGCCTCACACGCGGGAGACCCGGGTTCAATTCCCGCTCAAGGCA	2	45 65	07_Variable Arm 08_T-Stem
tRNA-Val-CAC-8-1	chr1:149294735:G/A chr1:149294693:G/C	0.00591716	GTACTGGTGGTTCAGTGGTAGAATTCTCGCCTCACACGCGGGAGACCCGGGTTCAATTCCCGGTCAAGGCA	2	2 45	01_Acceptor Stem 07_Variable Arm
tRNA-Glu-TTC-8-1	chr1:149664423:A/G chr1:149664396:G/A	0.00595238	TCCCCGGTGGTCTAGTGGCTAGGATTCGGCGTTTTCACCGCCTGCAGCTCGAGTTCGATTCCTGGTCAGGGAA	2	5 32	01_Acceptor Stem 05_Anticodon Loop
tRNA-Phe-GAA-10-1	chr1:149672939:C/T chr1:149672936:A/G	0.00588235	GGTTGTCTAGTGGCTAGGATTCGGTGCTGAAAACGCCACGGCCCGGGTTCGATTCCCGGTCA	2	38 41	05_Anticodon Loop 04_Anticodon Stem
tRNA-Gly-CCC-6-1	chr1:149680262:A/G chr1:149680227:A/G	0.5	GGTGGTTCAGTGGCAGAATTCTCGCCTCCCACGCGGGAGACCCGGGTTCAATTCCCGGTCA	2	20 56	03_D-loop 09_T-Loop
tRNA-Glu-TTC-5-1	chr1:161582570:G/A chr1:161582571:G/C	0.0060241	GCGTTGGTGGTGTAGTGGTGAGCACAGCTGCCTTTCAAGCAGTTAACGCGGGTTCGATTCCCACGTAACGAA	2	64 65	08_T-Stem 08_T-Stem
tRNA-Gly-CCC-1-1	chr1:16872502:T/C chr1:16872448:A/G	0.045977	GCGTTGGTGGTTCAGTGGTAGAATTCTCGCCTCCCACGCGGGAGACCCGGGTTCAACTCCCGGCCAATGCA	2	3 59	01_Acceptor Stem 09_T-Loop
tRNA-Val-CAC-11-1	chr1:16874206:A/C chr1:16874176:C/T	0.0342857	GTTTCTGTGGTGTAGTGGTTATTATGGTCGCTTCACATATGAAAGGTCTCTGGTTCAAGACTGCGTGGGAACA	2	27 57	04_Anticodon Stem 09_T-Loop
tRNA-Val-CAC-11-1	chr1:16874206:A/C chr1:16874177:G/A	0.00571429	GTTTCTGTGGTGTAGTGGTTATTATGGTCGCTTCACATATGAAAGGTCTCTGGTTTGAGACTGCGTGGGAACA	2	27 56	04_Anticodon Stem 09_T-Loop
tRNA-Gly-CCC-4-1	chr1:17004807:G/A chr1:17004770:G/T	0.0421687	GCGTTGGTGGTTTAGTGGTAGAATTCTCGTCTCCCATGCGGGAGACCCGGGTTCAATTCCCGGCCAATGCA	2	31 69	04_Anticodon Stem 01_Acceptor Stem
tRNA-Gly-CCC-4-1	chr1:17004836:C/T chr1:17004785:A/C	0.0120482	ACGTTGGTGGTTTAGTGGTAGAATTCTCGCCTCCCATGCGGGAGACCCGGGGTCAATTCCCGGCCACTGCA	2	1 54	01_Acceptor Stem 09_T-Loop
tRNA-Gly-CCC-5-1	chr1:17053782:C/A chr1:17053809:C/T	0.337209	GCATTGGTGGTGCAGTGGTAGAATTCTCGTCTCCCACGTGGGAGACCCGGGTTCAATTCCCGGCCAATGCA	2	3 31	01_Acceptor Stem 04_Anticodon Stem
tRNA-Gly-CCC-5-1	chr1:17053782:C/A chr1:17053826:C/T	0.0930233	GCATTGGTGGTGCAGTGGTAGAATTCTCGCCTCCCACGTGGGAGACTCGGGTTCAATTCCCGGCCAATGCA	2	3 49	01_Acceptor Stem 08_T-Stem
tRNA-Gly-CCC-5-1	chr1:17053782:C/G chr1:17053826:C/T	0.0581395	GCGTTGGTGGTGCAGTGGTAGAATTCTCGCCTCCCACGTGGGAGACTCGGGTTCAATTCCCGGCCAATGCA	2	3 49	01_Acceptor Stem 08_T-Stem
tRNA-Gly-CCC-5-1	chr1:17053782:C/G chr1:17053835:-/C	0.0116279	GCGTTGGTGGTGCAGTGGTAGAATTCTCGCCTCCCACGTGGGAGACCCGGGTTCACATTCCCGGCCAATGC	2	3 58	01_Acceptor Stem 09_T-Loop
tRNA-Tyr-ATA-chr1-11	chr1:94399564:C/- chr1:94399569:T/-	0.0297619	GGTAAAATGGCTGAGTAAGCTTTAGACTATAAATCTAAAGAGAGATTGAGCTCT-TTTT-ACCA	2	64 69	08_T-Stem 01_Acceptor Stem
tRNA-Cys-GCA-25-1	chr3:17741409:C/G chr3:17741396:A/G	0.00595238	GGTATATCTCAGGGGGCAGAGCATTTGACTGCAGATCAAGAGGTCCCCGGTTCAAATCCGGGTGCC	2	56 69	09_T-Loop 01_Acceptor Stem
tRNA-Asp-GTC-5-1	chr5:141774052:G/A chr5:141774022:G/A	0.282895	TCCTCATTAGTATAGTGGTGAGTATCCCCGCCTGTCATGCGGGAGACTGGGGTTCGATTCCCTGAGGAGGAG	2	8 38	No information 05_Anticodon Loop
tRNA-Lys-CTT-9-1	chr5:26198591:C/T chr5:26198575:G/T	0.549383	GCCCGACTACCTCAGTCGGTAGAGCATGGGACTCTTAATCCCAGGGTTGTGGGTTCGAGCCCCACATTGGGCA	2	21 37	03_D-loop 05_Anticodon Loop
tRNA-Gln-CTG-1-1	chr6:18836419:G/C chr6:18836430:G/A	0.0535714	GGTTCCATGGTGTAATGCTTAGCACTCTAGACTCTGAATCCAGCGATCCGAGTTCAAATCTCGGTGGAACCT	2	19 29	03_D-loop 04_Anticodon Stem
tRNA-Ile-AAT-7-1 tRNA-Ile-AAT-7-2	chr6:26721273:G/A chr6:26721263:A/G	0.00892857	GGGCCGGTTAGCTCAGTTGGTTAGAGCGTGGCGCTAATAACGCCAAGGTCGCGGGTTCGATCCCCGTACGGGCC	2	21 31	03_D-loop 04_Anticodon Stem
tRNA-Ala-AGC-18-1 tRNA-Ala-AGC-18-2	chr6:26728313:A/G chr6:26728327:C/T	0.00297619	GGGGAATTGGCTCAAGCGGTAGAGCGCTTGCTTAGCATGCAAGAGGTAGCAGGATCGGCGCCTGCACTCTCTA	2	58 72	09_T-Loop 01_Acceptor Stem
tRNA-Ser-ACT-1-1	chr6:27261700:C/G chr6:27261706:C/T	0.0243902	GGCCGGTTAGCTCAGTTGGTTAGAGCGTGGTGCTATTAATGCCAGGGTCGAGGTTTCGATCCCCGTACGGGCCT	2	29 35	04_Anticodon Stem 06_Anticodon
tRNA-Thr-CGT-6-1	chr6:27271634:T/C chr6:27271590:A/G	0.0246914	GGCAGGGTGGTGCAGCGGAAGCGTGCTGGGCCCGTAACCCAGAGGTCAACGGATCGAAGCCATCCTTGGCTA	2	6 51	01_Acceptor Stem 08_T-Stem
tRNA-Lys-TTT-6-1	chr6:27302825:G/A chr6:27302819:T/C	0.0060241	GCCTGGGTAGCTCAGTTGGTAGGGCATCAGACTTTTAATCTGAGGGTCCAGGGTTCAAGTCCCTGTCCAGGCG	2	17 23	03_D-loop 02_D-stem
tRNA-Leu-CAA-2-1	chr6:27573463:G/A chr6:27573443:C/T	0.0208333	GTCAGGATGGCCGAGTGGTCTAAGGCGCCAGACTCAAGCTTACTGCTTCCTGTGTTCGGGTTTTCTGGTCTCCGTATGGAGACGTGGGTTCGAATCCCACTTCTGACA	2	i24 46	Intron 07_Variable Arm
tRNA-Val-AAC-4-1	chr6:27648908:C/G chr6:27648894:C/T	0.107143	GTTTCCGTAGTGTAGTGGTTATCACGTTCGCCTAACACGCGAAAGGTCCCCGGTTCGAAACCGAGCGGAAACA	2	50 64	08_T-Stem 08_T-Stem
tRNA-Leu-TAA-2-1	chr6:27688930:C/T chr6:27688927:G/A	0.289157	ACCGGGATGGCCGAGTGGTTAAGGCGTTGGACTTAAGATCCAATGGGCTGATGTCCGCGTGGGTTCGAACCCCACTCTCGGTA	2	e15 e18	07_Variable Arm 07_Variable Arm
tRNA-Val-CAC-7-1	chr6:27696359:C/T chr6:27696332:C/G	0.0238095	GTTTCCGTAGTGTAGTGGTTATTATGTTCGCCTCACACGCAAAAAGTCCCCGGTTCGAAATCAGGCGCGAACA	2	41 68	04_Anticodon Stem 01_Acceptor Stem
tRNA-Ser-GCT-5-1	chr6:28180818:G/C chr6:28180870:A/C	0.00595238	GACCAGGTGGCCGAGTGGTTAAGGCGATGGACTGCTAATCCATTGTGCTCTGCACCCGTGGGTTCGAATCCCATCCTCGTCG	2	4 46	01_Acceptor Stem 07_Variable Arm
tRNA-Ala-CGC-5-1	chr6:28663754:T/C chr6:28663716:A/G	0.98	GGGGGTGTAGATCAGTGGTAGAGCGCGTGCTTCGCATGTACGAGGTCCCTGGTTCAATCCCTGGCACCTCCA	2	28 66	04_Anticodon Stem 01_Acceptor Stem
tRNA-Ala-AGC-7-1	chr6:28687489:A/G chr6:28687542:T/C	0.075	GGGGGTGTGGCTCAGTGGTAGAGCGCGTGCTTAGCATGCACGAGGCCCCGGGTTCAATCCCCGGCACCTCCA	2	9 63	No information 08_T-Stem
tRNA-Ala-AGC-7-1	chr6:28687499:T/A chr6:28687542:T/C	0.00625	GGGGGTGTAGCTCAGTGGAAGAGCGCGTGCTTAGCATGCACGAGGCCCCGGGTTCAATCCCCGGCACCTCCA	2	20 63	03_D-loop 08_T-Stem
tRNA-Lys-TTT-7-1	chr6:28715537:T/C chr6:28715564:C/G	0.0833333	GCCTGGATAGCTCAGTCGGTAGAACATCAGACTTTTAATCTGAGGGTGCAGGGTTCAAGTCCCTGTTCAGGCG	2	17 44	03_D-loop No information
tRNA-Ala-TGC-6-1	chr6:28726173:C/A chr6:28726164:G/-	0.0361446	GGGGGTGTAGCTCAGTGGTAGAGCACATGCTTTGCATGTTTGAGGCCC-GGGTTCGATCCCCGGCACCTCCA	2	41 50	04_Anticodon Stem 08_T-Stem
tRNA-Ala-TGC-6-1	chr6:28726173:C/A chr6:28726167:G/-	0.0421687	GGGGGTGTAGCTCAGTGGTAGAGCACATGCTTTGCATGTTTGAGG-CCCGGGTTCGATCCCCGGCACCTCCA	2	41 47	04_Anticodon Stem 07_Variable Arm
tRNA-Phe-GAA-4-1	chr6:28791142:G/T chr6:28791134:G/A	0.0479042	GCCGAAATAGCTCAGTTGGGAGAGAGTTAGACTGAAGATCTTAAAGGTCCCTGGTTCAATCCCGGGTTTCGGCA	2	25 33	02_D-stem 05_Anticodon Loop
tRNA-Phe-GAA-4-1	chr6:28791150:A/C chr6:28791134:G/A	0.179641	GCCGAAATAGCTCAGTGGGGAGAGCGTTAGACTGAAGATCTTAAAGGTCCCTGGTTCAATCCCGGGTTTCGGCA	2	17 33	03_D-loop 05_Anticodon Loop
tRNA-Ala-AGC-22-1	chr6:58141946:C/T chr6:58141886:G/C	0.804878	GGGAAATTAGCTCAAGCGGTAGAGCGCTCCCTTAGCATGCGAGAGGTAGCGGGATCGACGCCCGCATTCTCTA	2	4 64	01_Acceptor Stem 08_T-Stem
tRNA-Ile-AAT-1-1	chr6:58149274:T/C chr6:58149284:C/T	0.0060241	GGCCGGTTAGCTCAGTTGGTCAGAGCGTGGTGCTAATAACGCCAAGGTCGCGGGTTCGATCCCCGTACGGGCCA	2	20A 30	03_D-loop 04_Anticodon Stem
tRNA-Cys-GCA-9-3	chr7:149332825:C/T chr7:149332845:C/T	0.0925926	GGGGGTATAGCTCAGGGGTAGAGCATTTGACTGCAGATCAAGAGGTCTCTGGTTCAAATCCAGGTGCTCCCT	2	49 69	08_T-Stem 01_Acceptor Stem
tRNA-Gln-TTG-13-1-nmt	chr7:57254045:C/T chr7:57254008:T/-	0.213483	TAGGACATGGTGTGATAGGTAGCATGGGGAATTTTGGATTCTC-GGGGTGGGTTCAATTCCTATAGTTCTAG	2	7 44	01_Acceptor Stem No information
tRNA-Arg-TCG-6-1	chr9:112960858:T/C chr9:112960869:A/G	0.305882	GGCCGTGTGGCCTAATGGATAAGGCGTCTGACTTCGGATCAAAAGATTGCAGGTTCGAGTTCTGCCGCGGTCG	2	56 67	09_T-Loop 01_Acceptor Stem
tRNA-Pro-AGG-1-1	chr16:3241999:T/C chr16:3242013:T/C chr16:3242024:A/G	0.0120482	GGCTCGTTGGCCTAGGGGTATGATCCTCGCTTAGGGTGCGAGAGGTCCCGGGTTCAAATCCCGGACGAGCCC	3	11 26 37	02_D-stem No information 05_Anticodon Loop
tRNA-Arg-CCT-5-1	chr16:3243922:C/A chr16:3243942:T/C chr16:3243951:C/T	0.306748	GCCCAAGTGGCCTGATGGATAAGGCACTGGCCTTCTAAGCCAGGGATTGTGGGTTCGAGTTCCACCTGGGGTA	3	5 25 34	01_Acceptor Stem 02_D-stem 06_Anticodon
tRNA-Asn-GTT-3-1 tRNA-Asn-GTT-3-2	chr1:148598361:T/C chr1:148598345:T/G chr1:148598330:C/G	0.229167	GTCTCTGTGGCGCAATCGGTTAGCGCGTTCGGCTGTTAACCGCAAGGTTGGTGGTTCCAGCCCACCCAGGGACG	3	26 42 57	No information 04_Anticodon Stem 09_T-Loop
tRNA-Asn-GTT-3-1 tRNA-Asn-GTT-3-2	chr1:148598361:T/C chr1:148598356:C/A chr1:148598355:G/A	0.00595238	GTCTCTGTGGCGCAATCGGTTAGCGCGTTCGTTTGTTAACCGAAAGGTTGGTGGTTCGAGCCCACCCAGGGACG	3	26 31 32	No information 04_Anticodon Stem 05_Anticodon Loop
tRNA-Val-CAC-4-1	chr1:149298603:G/A chr1:149298563:C/T chr1:149298562:G/A	0.621622	GTTTCCGTAGTGTAGTGGTTATCATGTTCGCCTCACACGCGAAAGGTCCCCGGTTCGAAACTGGATGGAAACA	3	25 65 66	02_D-stem 08_T-Stem 01_Acceptor Stem
tRNA-Asn-GTT-8-1	chr1:149711845:C/A chr1:149711815:G/A chr1:149711807:G/A	0.00609756	GTCTCTGTGGCGCAATCGGCTAGCGCTTTTGGCTGTTAACTAAAAGGTTGGTGGTTTGAACCCATCCAGAGGCG	3	26 56 64	No information 09_T-Loop 08_T-Stem
tRNA-Lys-TTT-7-1	chr6:28715537:T/C chr6:28715554:T/C chr6:28715564:C/G	0.00595238	GCCTGGATAGCTCAGTCGGTAGAACATCAGACTCTTAATCTGAGGGTGCAGGGTTCAAGTCCCTGTTCAGGCG	3	17 34 44	03_D-loop 06_Anticodon No information
tRNA-Ala-AGC-12-3	chr6:58182737:T/A chr6:58182733:C/T chr6:58182701:C/T	0.00595238	GGGGAATTAGCTCATGTGATAGAGCGCTTGCTTAGCATGCAAGAGGTAGTAGGATCGATGCCCACATTCTCCA	3	15 19 51	03_D-loop 03_D-loop 08_T-Stem
tRNA-Gln-TTG-13-1-nmt	chr7:57254045:C/T chr7:57254008:T/- chr7:57254001:C/T	0.269663	TAGGACATGGTGTGATAGGTAGCATGGGGAATTTTGGATTCTC-GGGGTGAGTTCAATTCCTATAGTTCTAG	3	7 44 52	01_Acceptor Stem No information 08_T-Stem
tRNA-Arg-TCG-6-1	chr9:112960806:C/T chr9:112960858:T/C chr9:112960869:A/G	0.0117647	GGCTGTGTGGCCTAATGGATAAGGCGTCTGACTTCGGATCAAAAGATTGCAGGTTCGAGTTCTGCCGCGGTCG	3	4 56 67	01_Acceptor Stem 09_T-Loop 01_Acceptor Stem
tRNA-Arg-TCG-6-1	chr9:112960852:C/T chr9:112960858:T/C chr9:112960869:A/G	0.252941	GGCCGTGTGGCCTAATGGATAAGGCGTCTGACTTCGGATCAAAAGATTGTAGGTTCGAGTTCTGCCGCGGTCG	3	50 56 67	08_T-Stem 09_T-Loop 01_Acceptor Stem
tRNA-Asn-GTT-3-1 tRNA-Asn-GTT-3-2	chr1:148598371:G/A chr1:148598361:T/C chr1:148598345:T/G chr1:148598330:C/G	0.00595238	GTCTCTGTGGCGCAATTGGTTAGCGCGTTCGGCTGTTAACCGCAAGGTTGGTGGTTCCAGCCCACCCAGGGACG	4	17 26 42 57	03_D-loop No information 04_Anticodon Stem 09_T-Loop
tRNA-Asn-GTT-3-1 tRNA-Asn-GTT-3-2	chr1:148598373:T/C chr1:148598363:C/T chr1:148598361:T/C chr1:148598317:C/T	0.00297619	GTCTCTGTGGCGCAGTCGGTTAGCACGTTCGGCTGTTAACCGAAAGGTTGGTGGTTCGAGCCCACCCAGGAACG	4	15 24 26 70	03_D-loop 02_D-stem No information 01_Acceptor Stem
