# Supplementary material for: Targeted sequencing reveals expanded genetic diversity of human transfer RNAs
Source: RNA Biol. 2019 Aug 13;16(11):1574–85. doi: 10.1080/15476286.2019.1646079 (PMC6779403; doi:10.1080/15476286.2019.1646079)
Supplement: Supplemental Material [file krnb-16-11-1646079-s002.zip]

Archive with 3 entries (2 files):
- KRNB_A_1646079/
- KRNB_A_1646079/downloadFromZipFile.pdf
- KRNB_A_1646079/Supplemental File 1 - Locus specific query sequences.txt
