# Supplementary material for: Targeted sequencing reveals expanded genetic diversity of human transfer RNAs
Source: RNA Biol. 2019 Aug 13;16(11):1574–85. doi: 10.1080/15476286.2019.1646079 (PMC6779403; doi:10.1080/15476286.2019.1646079)
Supplement: Supplemental Material [file krnb-16-11-1646079-s002.zip › KRNB_A_1646079/Supplemental File 1 - Locus specific query sequences.txt]

>Homo_sapiens_tRNA-Tyr-GTA-chr1-127 range=chr1:566371-566461 5'pad=20 3'pad=5 strand=- repeatMasking=none
GCGAACATCAGTGGGGGTGAGGTAAAATGGCTGAGTGAAGCATTGGACTG
TAAATCTAAAGACAGGGGTTAAGCCTCTTTTTACCAGCTCT
>Homo_sapiens_tRNA-Leu-CAA-chr1-1 range=chr1:4627128-4627217 5'pad=20 3'pad=5 strand=+ repeatMasking=none
TTGGACTTGTTTTTGCAAACGGCAGTGTCAGGTAGGGCATGGATTTGGGA
GCCAGAAAGCCCAGGTTCAAATCCTGACTCTGCCACTTAC
>Homo_sapiens_tRNA-Und-NNN-4-1 range=chr1:7990334-7990428 5'pad=20 3'pad=5 strand=- repeatMasking=none
TTTAAAAGTTTTTAGGACACTCCCTGGTAGTCTAGTGGTTAGGATTCCGC
GCTCGCCATCACGACCCGGGTTCGATTCCTGGTCAGGGAAGCCTT
>Homo_sapiens_tRNA-Asn-GTT-5-1 range=chr1:16847075-16847173 5'pad=20 3'pad=5 strand=- repeatMasking=none
CAGTAGAGTTGGAAGCGCTTGTCTCTGTGGCGCAATCGGTTAGCGCGTTC
GGCTGTTAACTGAAAGGTTGGTGGTTCGAGCCCACCCAGGGACGCTTAT
>Homo_sapiens_tRNA-Asn-GTT-18-1 range=chr1:16858888-16858986 5'pad=20 3'pad=5 strand=- repeatMasking=none
GAAAGCAAGCGATTGAGGTTGTCTCTGTGGTGCAATCGGTTAGCGCGTTC
GGCTGTTAACCATAAGGTTGGTGGTTACAGACCACCCAGGGACGTGATT
>Homo_sapiens_tRNA-Glu-TTC-4-1 range=chr1:16861769-16861870 5'pad=20 3'pad=5 strand=- repeatMasking=none
GGGAGAGAAAGCTCCCTCCTGTGTGTCCCTGGTGGTCTAGTGGCTAGGAT
TCGGCGCTTTCACCGCCGCGGCCCGGGTTCGATTCCCGGTCAGGGAATTG
TT
>Homo_sapiens_tRNA-Gly-CCC-1-1 range=chr1:16872429-16872524 5'pad=20 3'pad=5 strand=- repeatMasking=none
CAGGCGGTTGTTACGCAGAGGCATTGGTGGTTCAGTGGTAGAATTCTCGC
CTCCCACGCGGGAGACCCGGGTTCAATTCCCGGCCAATGCAAGAGG
>Homo_sapiens_tRNA-Val-CAC-11-1 range=chr1:16874155-16874252 5'pad=20 3'pad=5 strand=- repeatMasking=none
CCTTTTTTGGTGCATATGCAGTTTCTGTGGTGTAGTGGTTATTATGTTCG
CTTCACATATGAAAGGTCTCTGGTTCGAGACTGCGTGGGAACATCGTG
>Homo_sapiens_tRNA-Gly-CCC-4-1 range=chr1:17004761-17004856 5'pad=20 3'pad=5 strand=- repeatMasking=none
CAGGGGGTAGTTCCAGAGAGGCGTTGGTGGTTTAGTGGTAGAATTCTCGC
CTCCCATGCGGGAGACCCGGGTTCAATTCCCGGCCACTGCACGTGG
>Homo_sapiens_tRNA-Val-CAC-10-1 range=chr1:17006496-17006593 5'pad=20 3'pad=5 strand=- repeatMasking=none
CCTTTTTTGGTGCATATGCAGTTTCTGTGGTGTAGTGGTTATCATGTTCG
CCTCACACGAGAAAAGTCCCTGATTCGAGACTGGGTGGGAACGTCGTG
>Homo_sapiens_tRNA-Gly-CCC-5-1 range=chr1:17053760-17053855 5'pad=20 3'pad=5 strand=+ repeatMasking=none
CAGGCCGTGGGTGTGTAGAGGCCTTGGTGGTGCAGTGGTAGAATTCTCGC
CTCCCACGTGGGAGACCCGGGTTCAATTCCCGGCCAATGCAGCAGG
>Homo_sapiens_tRNA-Val-CAC-11-2 range=chr1:17186673-17186770 5'pad=20 3'pad=5 strand=+ repeatMasking=none
CCTTTTTTGGTGTATATGCAGTTTCTGTGGTGTAGTGGTTATTATGTTCG
CTTCACATATGAAAGGTCTCTGGTTCGAGACTGCGTGGGAACATCGTG
>Homo_sapiens_tRNA-Gly-CCC-1-2 range=chr1:17188396-17188491 5'pad=20 3'pad=5 strand=+ repeatMasking=none
CAGGCGGTAGTTACGCAGAGGCATTGGTGGTTCAGTGGTAGAATTCTCGC
CTCCCACGCGGGAGACCCGGGTTCAATTCCCGGCCAATGCAAAAGG
>Homo_sapiens_tRNA-Glu-TTC-3-1 range=chr1:17199053-17199154 5'pad=20 3'pad=5 strand=+ repeatMasking=none
GGGAGACAAAGCTCCCTCCTGTGTGTCCCTGGTGGTCTAGTGGCTAGGAT
TCGGCGCTTTCACCGCCGCGGCCCGGGTTCGATTCCCGGCCAGGGAATTG
TT
>Homo_sapiens_tRNA-Asn-GTT-13-1 range=chr1:17201938-17202036 5'pad=20 3'pad=5 strand=+ repeatMasking=none
GAAAGCAAGCGATTGAGGTTGTCTCTGTGGTGCAATCGGTTAGCGCGTTC
GGCTGTTAACCATAAGGTTGGTGGTTAGAGACCACCCAGGGACGTGATT
>Homo_sapiens_tRNA-Asn-GTT-4-1 range=chr1:17216152-17216250 5'pad=20 3'pad=5 strand=+ repeatMasking=none
CAGTAGAAGCGGAAGCGCTTGTCTCTGTGGCGCAATCGGTTAGCGCGTTC
GGCTGTTAACCGAAAGATTGGTGGTTCGAGCCCACCCAGGGACGCTTAT
>Homo_sapiens_tRNA-Thr-CGT-chr1-118 range=chr1:36325673-36325856 5'pad=20 3'pad=5 strand=- repeatMasking=none
TTAAAAAATGTCAGCCTGGTGGCTCTATGGCTTAGTTGGTTAAAGCGCCT
GTCTCGTAAAAAATGTCAGCCTGAGCAACATTTCTACAAATTATTATTTT
TTTAATTAGCTGGGAATGGTGGCACACTCCTGTAGTCCCAGCTACTCAGG
AGACTGAAGCAGGAGGATCGCTTGAGCCCAGGAG
>Homo_sapiens_tRNA-Lys-CTT-12-1 range=chr1:39970176-39970270 5'pad=20 3'pad=5 strand=+ repeatMasking=none
AGTAAAGAGCAGTATTGCCACCAGCATGTCTCAGTCGGTATAGTGTGAGA
CTCTTAATCTCAGGGTCGTGGGTTCAAGCCCCACATTGGGCGTCA
>Homo_sapiens_tRNA-Lys-CTT-7-1 range=chr1:55423537-55423634 5'pad=20 3'pad=5 strand=- repeatMasking=none
AAGTTTTTGGTGTTGCAAAAGCCCAGCTAGCTCAGTCGGTAGAGCATGAG
ACTCTTAATCTCAGGGTCATGGGTTTGAGCCCCACGTTTGGTGCCAAA
>Homo_sapiens_tRNA-Leu-TAA-chr1-9 range=chr1:55839091-55839184 5'pad=20 3'pad=5 strand=+ repeatMasking=none
TACTATAGTAACTCTTAACCGAGAAAGTCATCGTAGTTACGAAGTTGGCT
TAAACCCAGTTTTGGGAGGTTCAATTCCTTCCTTTCTCTTCTAG
>Homo_sapiens_tRNA-Cys-GCA-7-1 range=chr1:93981829-93981926 5'pad=20 3'pad=5 strand=- repeatMasking=none
GGGAGCTTTTAACAGGTAAAGGGGGTATAGCTCAGGTGGTAGAGCATTTG
ACTGCAGATCAAGAGGTCCCCGGTTCAAATCCGGGTGCCCCCTTCCAG
>Homo_sapiens_tRNA-Arg-TCT-1-1 range=chr1:94313109-94313218 5'pad=20 3'pad=5 strand=+ repeatMasking=none
GCGCTGAGACTCCAACAGGTGGCTCCGTGGCGCAATGGATAGCGCATTGG
ACTTCTAGAGGCTGAAGGCATTCAAAGGTTCCGGGTTCGAGTCCCGGCGG
AGTCGTAACG
>Homo_sapiens_tRNA-Tyr-ATA-chr1-11 range=chr1:94399490-94399578 5'pad=20 3'pad=5 strand=+ repeatMasking=none
TTAATGAATGTAGACAGTAAGGTAAAATGGCTGAGTAAGCTTTAGACTAT
AAATCTAAAGAGAGATTGAGCTCTCTTTTTACCAAGTCT
>Homo_sapiens_tRNA-Asn-GTT-21-1 range=chr1:143663553-143663651 5'pad=20 3'pad=5 strand=- repeatMasking=none
CAGAAGAAGGTACAATACCTGTCTCTGTGGCACAATCGGTTAGCGCGTTC
GGCTGTTAATCTAGAGGTTGGTGGTTAGAGCCCACTGAGGGATGCCTCC
>Homo_sapiens_tRNA-Asn-GTT-16-1 range=chr1:143690008-143690106 5'pad=20 3'pad=5 strand=+ repeatMasking=none
TTAAGACACAAGCCATTGGAGTCTCTGTGGCGCAATCGGTTAGCGCGTTT
GACTGTTAACTGAAAGGTTGGTGGTGCAAGCCCATCCAGGGATGGCACC
>Homo_sapiens_tRNA-Asn-GTT-10-1 range=chr1:143879827-143879925 5'pad=20 3'pad=5 strand=- repeatMasking=none
GAAATCAGGAGCTCAGCCATGTCTCTGTGGCGCAATCGGCTAGCGCGTTT
GGCTGTTAACTAAAAGGTTGGCGGTTCGAACCCACCCAGAGGCGTCGCT
>Homo_sapiens_tRNA-Asn-GTT-11-1 range=chr1:144301591-144301689 5'pad=20 3'pad=5 strand=+ repeatMasking=none
CAGTGGAGTTAGCAGTGCTTGTCTCTGTGGTGCAATCGGTTAGCGCGTTC
CGCTGTTAACCGAAAGCTTGGTGGTTCGAGCCCACCCAGGGATGCTTAT
>Homo_sapiens_tRNA-Asn-GTT-16-2 range=chr1:144308609-144308707 5'pad=20 3'pad=5 strand=- repeatMasking=none
TTAAGACACAAGCCATTAGAGTCTCTGTGGCGCAATCGGTTAGCGCGTTT
GACTGTTAACTGAAAGGTTGGTGGTGCAAGCCCATCCAGGGATGGCACC
>Homo_sapiens_tRNA-Asn-GTT-14-1 range=chr1:144481820-144481918 5'pad=20 3'pad=5 strand=+ repeatMasking=none
CAGTGGAGTTAGCAGTGCTTGTCTCTGTGGTGCAATCGGTTAGCGCGTTC
CGCTGTTAACCGAAAGCTTGGTGGTTTGAGCCCACCCAGGGATGCTTAT
>Homo_sapiens_tRNA-Asn-GTT-16-3 range=chr1:144488838-144488936 5'pad=20 3'pad=5 strand=- repeatMasking=none
TTAAGACACAAGCCATTAGAGTCTCTGTGGCGCAATCGGTTAGCGCGTTT
GACTGTTAACTGAAAGGTTGGTGGTGCAAGCCCATCCAGGGATGGCACC
>Homo_sapiens_tRNA-Gln-CTG-8-1 range=chr1:144839431-144839527 5'pad=20 3'pad=5 strand=- repeatMasking=none
CCAGTTATAAGCTAGTGTGAGGTTCCATGGTGTAATGGTGAGCACTTTGG
ACTCTGAATACAGTGATCAGAGTTCAAGTCTCACTGGGACCTTTCTG
>Homo_sapiens_tRNA-Gln-CTG-8-2 range=chr1:145379315-145379411 5'pad=20 3'pad=5 strand=- repeatMasking=none
CCAGTTATAAGCTAGTGTGAGGTTCCATGGTGTAATGGTGAGCACTTTGG
ACTCTGAATACAGTGATCAGAGTTCAAGTCTCACTGGGACCTTTCTG
>Homo_sapiens_tRNA-Asn-GTT-20-1 range=chr1:145385709-145385809 5'pad=20 3'pad=5 strand=+ repeatMasking=none
AGCAAATCTAAACCATTAGAGTCTCTGTGGCGCCATCGGTTAGTGCCTTC
GGCTGTTTGAACCGAAAGGCTGGTGGTTCAAGCCCACCCAGAGATGGTAC
C
>Homo_sapiens_tRNA-Lys-CTT-2-1 range=chr1:145395517-145395614 5'pad=20 3'pad=5 strand=- repeatMasking=none
AGAAGACGCCAGTAATCAGTGCCCGGCTAGCTCAGTCGGTAGAGCATGAG
ACTCTTAATCTCAGGGTCGTGGGTTCGAGCCCCACGTTGGGCGCTGTG
>Homo_sapiens_tRNA-His-GTG-1-1 range=chr1:145396876-145396972 5'pad=20 3'pad=5 strand=- repeatMasking=none
CGCCGCCTGGTTAGTGGCTCGCCGTGATCGTATAGTGGTTAGTACTCTGC
GTTGTGGCCGCAGCAACCTCGGTTCGAATCCGAGTCACGGCAGGTGG
>Homo_sapiens_tRNA-Gly-TCC-2-1 range=chr1:145397859-145397955 5'pad=20 3'pad=5 strand=- repeatMasking=none
GAATCAAGTGTATTTCAGATGCGTTGGTGGTATAGTGGTGAGCATAGCTG
CCTTCCAAGCAGTTGACCCGGGTTCGATTCCCGGCCAACGCAGTGTC
>Homo_sapiens_tRNA-Glu-CTC-1-1 range=chr1:145399228-145399324 5'pad=20 3'pad=5 strand=- repeatMasking=none
ACCGGGAAGGGTTAGCAGCTTCCCTGGTGGTCTAGTGGTTAGGATTCGGC
GCTCTCACCGCCGCGGCCCGGGTTCGATTCCCGGTCAGGGAAAGAGT
>Homo_sapiens_tRNA-Gly-CCC-chr1-16 range=chr1:145950976-145951071 5'pad=20 3'pad=5 strand=+ repeatMasking=none
GCACAGCTCGGGGTCAGGAGGCGTTGGCAGTTCAGTGGTAGAATTCTCGC
CTCCCACCCGGGAGACCTGGATTCCATTTCCGGCAAATGCAGCGTC
>Homo_sapiens_tRNA-Gln-CTG-3-1 range=chr1:145963284-145963380 5'pad=20 3'pad=5 strand=+ repeatMasking=none
CCGGCAAACTTGCACGATGAGGTTCCATGGTGTAATGGTGAGCACTCTGG
ACTCTGAATCCAGCGATCCGAGTTCGAGTCTCGGTGGAACCTTTCTG
>Homo_sapiens_tRNA-Asn-GTT-9-1 range=chr1:145979029-145979127 5'pad=20 3'pad=5 strand=- repeatMasking=none
CAGTAAAAGCAGTAGTTCTTGTCTCTGTGGCGCAATCGGTTAGCGCGTTC
GGCTGTTAACTGAAAGGTTAGTGGTTCGAGCCCACCCGGGGACGCTTGC
>Homo_sapiens_tRNA-Gln-CTG-10-1 range=chr1:146476755-146476851 5'pad=20 3'pad=5 strand=- repeatMasking=none
CCAGTTATAAGCTAGTGTGAGGTTCCATGGTGTAATGGTGACCACTTTGG
ACTCTGAATACAGTGATCAGAGTTCAAGTCTCACTGGAACCTTTCTG
>Homo_sapiens_tRNA-His-GTG-1-2 range=chr1:146544753-146544849 5'pad=20 3'pad=5 strand=+ repeatMasking=none
CACCGCTTGCCTTGTGGCCCGCCGTGATCGTATAGTGGTTAGTACTCTGC
GTTGTGGCCGCAGCAACCTCGGTTCGAATCCGAGTCACGGCAAAGTT
>Homo_sapiens_tRNA-Gly-CCC-chr1-19 range=chr1:147492694-147492789 5'pad=20 3'pad=5 strand=+ repeatMasking=none
GCACAGCTCGGGGTCAGGAGGCGTTGGCAGTTCAGTGGTAGAATTCTCGC
CTCCCACCCGGGAGACCTGGATTCCATTTCCGGCAAATGCAGCGTC
>Homo_sapiens_tRNA-Gln-CTG-3-2 range=chr1:147505018-147505114 5'pad=20 3'pad=5 strand=+ repeatMasking=none
CCGGCAAACTTGCACGATGAGGTTCCATGGTGTAATGGTGAGCACTCTGG
ACTCTGAATCCAGCGATCCGAGTTCGAGTCTCGGTGGAACCTTTCTG
>Homo_sapiens_tRNA-Asn-GTT-9-2 range=chr1:147520762-147520860 5'pad=20 3'pad=5 strand=- repeatMasking=none
CAGTAAAAGCAGTAGTTCTTGTCTCTGTGGCGCAATCGGTTAGCGCGTTC
GGCTGTTAACTGAAAGGTTAGTGGTTCGAGCCCACCCGGGGACGCTTGC
>Homo_sapiens_tRNA-Gly-CCC-chr1-102 range=chr1:147716733-147716829 5'pad=20 3'pad=5 strand=- repeatMasking=none
GCAGTTTTTGCTAGCAGGAGGCGTCAGTGGTTTTAGTGGTGGAATTCCTG
CCTCCCATGCACGAGATCCGTGTTCAACTCCTGGTTGGTGCAGCGTG
>Homo_sapiens_tRNA-Asn-ATT-1-1 range=chr1:147719009-147719107 5'pad=20 3'pad=5 strand=+ repeatMasking=none
CAGTGGAATCGCTAGTACCTGTCTCTGTGGCGCAATCGGTCAGAGCGTTC
GGCTATTAACCGAACGGTGAGTAGTTCAAGACCACCCAGGGACGCCTGT
>Homo_sapiens_tRNA-Gln-CTG-4-1 range=chr1:147737377-147737473 5'pad=20 3'pad=5 strand=- repeatMasking=none
TTAACAACTTTATGTTGCATGGTTCCATGGTGTAATGGTAAGCACTCTGG
ACTCTGAATCCAGCGATCCGAGTTCGAGTCTCGGTGGAACCTTTGTG
>Homo_sapiens_tRNA-His-GTG-1-3 range=chr1:147753451-147753547 5'pad=20 3'pad=5 strand=+ repeatMasking=none
CGCGGCTTAGCCTGTGGCTCGCCGTGATCGTATAGTGGTTAGTACTCTGC
GTTGTGGCCGCAGCAACCTCGGTTCGAATCCGAGTCACGGCAATGTC
>Homo_sapiens_tRNA-His-GTG-1-4 range=chr1:147774840-147774936 5'pad=20 3'pad=5 strand=- repeatMasking=none
CGCGGCTTAGCCTGTGGCTCGCCGTGATCGTATAGTGGTTAGTACTCTGC
GTTGTGGCCGCAGCAACCTCGGTTCGAATCCGAGTCACGGCAATGTC
>Homo_sapiens_tRNA-Glu-TTC-6-1 range=chr1:147781025-147781121 5'pad=20 3'pad=5 strand=- repeatMasking=none
GATGGTTGTGTGGGTCAGCTTCCTTGGTGGTCTAGTGGCTAGGATTCGGT
GCTTTCACCTGTGCGGCCCGGGTTCAATTCCCGATGAAGGAATACAT
>Homo_sapiens_tRNA-Gln-CTG-7-1 range=chr1:147800917-147801013 5'pad=20 3'pad=5 strand=+ repeatMasking=none
GCAGAAAACTTGCATTGTGAGGTTCCATGGTGTAATGGTAAGCACTCTGG
ACTCTGAATCCAGCCATCTGAGTTCGAGTCTCTGTGGAACCTTTCTG
>Homo_sapiens_tRNA-Gln-CTG-9-1 range=chr1:147825669-147825765 5'pad=20 3'pad=5 strand=+ repeatMasking=none
TGAGAGTATTCTCAACAGCTGGTTCCATGGGTTAATGGTGAGCACCCTGG
ACTCTGAATCAAGCGATCCGAGTTCAAATCTCGGTGGTACCTTGGTG
>Homo_sapiens_tRNA-Asn-GTT-16-4 range=chr1:147877517-147877615 5'pad=20 3'pad=5 strand=+ repeatMasking=none
TTAAGACACAAGCCATTGGAGTCTCTGTGGCGCAATCGGTTAGCGCGTTT
GACTGTTAACTGAAAGGTTGGTGGTGCAAGCCCATCCAGGGATGGCACC
>Homo_sapiens_tRNA-Asn-GTT-7-1 range=chr1:148000785-148000883 5'pad=20 3'pad=5 strand=+ repeatMasking=none
AGAACTGACTGACAGTACCTGTCTCTGTGGCGTAGTCGGTTAGCGCGTTC
GGCTGTTAACCGAAAAGTTGGTGGTTCGAGCCCACCCAGGAACGCTTGT
>Homo_sapiens_tRNA-Asn-GTT-2-1 range=chr1:148248095-148248193 5'pad=20 3'pad=5 strand=+ repeatMasking=none
CAGTAGAACTAACAGTACCTGTCTCTGTGGCGCAATCGGTTAGCGCGTTC
GGCTGTTAACCGAAAGGTTGGTGGTTCGAGCCCACCCAGGGACGCCTCT
>Homo_sapiens_tRNA-Asn-GTT-3-1 range=chr1:148598309-148598407 5'pad=20 3'pad=5 strand=- repeatMasking=none
CAGTAGAACTGACAGTACCTGTCTCTGTGGCGCAATCGGTTAGCGCATTC
GGCTGTTAACCGAAAGGTTGGTGGTTCGAGCCCACCCAGGGACGCTTGT
>Homo_sapiens_tRNA-Asn-GTT-3-2 range=chr1:148760351-148760449 5'pad=20 3'pad=5 strand=- repeatMasking=none
CAGTAGAACTGACAGTACCTGTCTCTGTGGCGCAATCGGTTAGCGCATTC
GGCTGTTAACCGAAAGGTTGGTGGTTCGAGCCCACCCAGGGACGCTTGT
>Homo_sapiens_tRNA-Gln-CTG-11-1 range=chr1:149079344-149079440 5'pad=20 3'pad=5 strand=+ repeatMasking=none
CCAGTTACAAGCTAGTGTGAGGTTCCATGGTGTAATGGTGAGGGCTTTGG
ACTCTGACTACAGTGATCAGAGTTCAAGTCTCAGTGGGACCTTTCTG
>Homo_sapiens_tRNA-His-GTG-2-1 range=chr1:149155823-149155919 5'pad=20 3'pad=5 strand=- repeatMasking=none
CATCGCTTGGCCTGTGGCTCGCCATGATCGTATAGTGGTTAGTACTCTGC
GCTGTGGCCGCAGCAACCTCGGTTCGAATCCGAGTCACGGCAATGTC
>Homo_sapiens_tRNA-Glu-TTC-7-1 range=chr1:149161623-149161719 5'pad=20 3'pad=5 strand=- repeatMasking=none
CTCTGACAAGGAGATTTCTGTGTCTGGTGGTCAAGTGGCTAGGATTTGGC
GCTTTCACTGCCGCGGCCCGCGTTCGATTCCCGGTCAGGGAATGACT
>Homo_sapiens_tRNA-Gln-CTG-4-2 range=chr1:149186105-149186201 5'pad=20 3'pad=5 strand=+ repeatMasking=none
CTGGCAAATTCGCATTGTGAGGTTCCATGGTGTAATGGTAAGCACTCTGG
ACTCTGAATCCAGCGATCCGAGTTCGAGTCTCGGTGGAACCTTTCTG
>Homo_sapiens_tRNA-Asn-GTT-22-1 range=chr1:149211943-149212041 5'pad=20 3'pad=5 strand=- repeatMasking=none
CAGAAGAAGGTACACTACGTGTCTCTGTGGCACAATCGGTTAGAGCGTTC
GGCTGTTAATCTAAAGGTTGGTGGCTAGAACCCACTGAGGGACGGCTGC
>Homo_sapiens_tRNA-Asn-GTT-6-1 range=chr1:149230565-149230663 5'pad=20 3'pad=5 strand=- repeatMasking=none
TATTAGAACTGGTAGTGCTTGTCTCTGTGGCGCAATGGGTTAGCGCGTTC
GGCTGTTAACCGAAAGGTTGGTGGTTCGAGCCCATCCAGGGACGCTGAT
>Homo_sapiens_tRNA-Glu-TTC-10-1 range=chr1:149278780-149278877 5'pad=20 3'pad=5 strand=- repeatMasking=none
GAAAAGTGCTTGCTGTTGTTTCCGTGGTGGTCTAGTGGCTAGGATTCGGC
GCTTTCACCGCCTGCAGCTCGAGTTCGATTCCTGGTCAGGGAATACAT
>Homo_sapiens_tRNA-Asn-GTT-15-1 range=chr1:149284498-149284596 5'pad=20 3'pad=5 strand=- repeatMasking=none
GAAAGCGACCAACTGAGGTTATCTCCGTGGAGCAATTGGTTAGCGCGTTC
GGCTGTTAACCGGAAAGTTGGTGGTTCGAGCCTACCCAGGGACGTGCTT
>Homo_sapiens_tRNA-Val-CAC-8-1 range=chr1:149294661-149294756 5'pad=20 3'pad=5 strand=- repeatMasking=none
CCAAGGGTTGCTGGGGAGAGGCACTGGTGGTTCAGTGGTAGAATTCTCGC
CTCACACGCGGGACACCCGGGTTCAATTCCCGGTCAAGGCAAGAGG
>Homo_sapiens_tRNA-Val-CAC-4-1 range=chr1:149298550-149298647 5'pad=20 3'pad=5 strand=- repeatMasking=none
CCGCGCAGGTTCCGCGTGTGGTTTCCGTAGTGTAGTGGTTATCACGTTCG
CCTCACACGCGAAAGGTCCCCGGTTCGAAACTGGGCGGAAACAGAGGT
>Homo_sapiens_tRNA-Asn-GTT-12-1 range=chr1:149326267-149326365 5'pad=20 3'pad=5 strand=- repeatMasking=none
GAAATCAGGAGCTCAGCCATGTCTCTGTGGCGCAATCGGCTAGCGCGTTT
GGCTGTTAACTAAAAAGTTGGTGGTTCGAACACACCCAGAGGCGTCGCT
>Homo_sapiens_tRNA-Asn-GTT-16-5 range=chr1:149608589-149608687 5'pad=20 3'pad=5 strand=+ repeatMasking=none
TTAAGACACAAGCCATTAGAGTCTCTGTGGCGCAATCGGTTAGCGCGTTT
GACTGTTAACTGAAAGGTTGGTGGTGCAAGCCCATCCAGGGATGGCACC
>Homo_sapiens_tRNA-Asn-GTT-11-2 range=chr1:149615612-149615710 5'pad=20 3'pad=5 strand=- repeatMasking=none
CAGTGGAGTTAGCAGTGCTTGTCTCTGTGGTGCAATCGGTTAGCGCGTTC
CGCTGTTAACCGAAAGCTTGGTGGTTCGAGCCCACCCAGGGATGCTTAT
>Homo_sapiens_tRNA-Glu-TTC-8-1 range=chr1:149664350-149664447 5'pad=20 3'pad=5 strand=- repeatMasking=none
GAAAAGTGCTTGCTGTTGTTTCCCTGGTGGTCTAGTGGCTAGGATTCGGC
GCTTTCACCGCCTGCAGCTCGAGTTCGATTCCTGGTCAGGGAATACAT
>Homo_sapiens_tRNA-Asn-GTT-19-1 range=chr1:149670052-149670150 5'pad=20 3'pad=5 strand=- repeatMasking=none
GAAAGCGACCAACTGAGGTTATCTCCGTGGAGCAATTGGTTAGCGCGTTC
GGCCGTTAACCGGAAAGTTGGTGGTTCGAGCCTACCCAGGGACGTGCTT
>Homo_sapiens_tRNA-Phe-GAA-10-1 range=chr1:149672905-149672991 5'pad=20 3'pad=5 strand=- repeatMasking=none
GCAGCTTTCCGCATCTGCATGGTTGTCTAGTGGCTAGGATTCGGTGCTGA
AAGCGTCACGGCCCGGGTTCGATTCCCGGTCAGGGAA
>Homo_sapiens_tRNA-Gly-CCC-6-1 range=chr1:149680210-149680295 5'pad=20 3'pad=5 strand=- repeatMasking=none
GGTTGCTAGAGAGAGGCACTGGTGGTTCAGTGGTAGAATTCTCGCCTCCC
ACGCGGGAGACCCGGGTTTAATTCCCGGTCAAGATA
>Homo_sapiens_tRNA-Val-CAC-5-1 range=chr1:149684083-149684181 5'pad=20 3'pad=5 strand=- repeatMasking=none
CCGTGCAGGTTCCGCCTGTGGTTTCCGTAGTGTAGTGGTTATCACGTTCG
CCTCACACGCGTAAAGGTCCCCGGTTCGAAACCGGGCGGAAACATAAGT
>Homo_sapiens_tRNA-Asn-GTT-8-1 range=chr1:149711793-149711891 5'pad=20 3'pad=5 strand=- repeatMasking=none
GAAATTAGGAGCTCAGCCATGTCTCTGTGGCGCAATCGGCTAGCGCGTTT
GGCTGTTAACTAAAAGGTTGGTGGTTCGAACCCACCCAGAGGCGTCGCT
>Homo_sapiens_tRNA-Ala-AGC-20-1 range=chr1:150017377-150017472 5'pad=20 3'pad=5 strand=- repeatMasking=none
TTCTGATGTTAAGAATTAAAGGGGGTGTAGATCAGTGGTAGGGCGCACGC
TTAGCATGCATGAGGCCCTGGGTCAATCCCCAGCACCTCCACAAAG
>Homo_sapiens_tRNA-iMet-CAT-1-1 range=chr1:153643706-153643802 5'pad=20 3'pad=5 strand=+ repeatMasking=none
GAGAAATTTTAGTTCTAGATAGCAGAGTGGCGCAGCGGAAGCGTGCTGGG
CCCATAACCCAGAGGTCGATGGATCGAAACCATCCTCTGCTATCGGA
>Homo_sapiens_tRNA-Arg-TCT-4-1 range=chr1:159111396-159111494 5'pad=20 3'pad=5 strand=- repeatMasking=none
GATGCTGTGTGTGTGGTGAGGTCTCTGTGGCGCAATGGACGAGCGCGCTG
GACTTCTAATCCAGAGGTTCCGGGTTCGAGTCCCGGCAGAGATGGTCAC
>Homo_sapiens_tRNA-Val-CAC-1-1 range=chr1:161369485-161369582 5'pad=20 3'pad=5 strand=- repeatMasking=none
GGAAAACCTGCCACCGCCTGGTTTCCGTAGTGTAGTGGTTATCACGTTCG
CCTCACACGCGAAAGGTCCCCGGTTCGAAACCGGGCGGAAACAAAGTG
>Homo_sapiens_tRNA-Und-NNN-3-1 range=chr1:161390641-161390738 5'pad=20 3'pad=5 strand=+ repeatMasking=none
CCAGGTAACTAAGCTGTCTCTCCCTGGTGGTCTAGTGGCTAGGATTCTAG
TGCTTTAACTGCCAGCGCCCAGGTTCAATTCCCGGTTAGGAAAGTTTG
>Homo_sapiens_tRNA-Glu-TTC-4-2 range=chr1:161391878-161391974 5'pad=20 3'pad=5 strand=- repeatMasking=none
GCCCACAGTGTCACCAGCCCTCCCTGGTGGTCTAGTGGCTAGGATTCGGC
GCTTTCACCGCCGCGGCCCGGGTTCGATTCCCGGTCAGGGAAGTTTG
>Homo_sapiens_tRNA-Asn-GTT-2-2 range=chr1:161397862-161397960 5'pad=20 3'pad=5 strand=- repeatMasking=none
AGAACAGGCCATTCGTGTCAGTCTCTGTGGCGCAATCGGTTAGCGCGTTC
GGCTGTTAACCGAAAGGTTGGTGGTTCGAGCCCACCCAGGGACGGCTGA
>Homo_sapiens_tRNA-Gly-TCC-4-1 range=chr1:161409956-161410052 5'pad=20 3'pad=5 strand=- repeatMasking=none
GGGGCTGCCCGCGCCGTGCGGCGTTGGTGGTATAGTGGTGAGCATAGTTG
CCTTCCAAGCAGTTGACCCGGGCTCGATTCCCGCCCAACGCATCGGG
>Homo_sapiens_tRNA-Asp-GTC-2-1 range=chr1:161410610-161410706 5'pad=20 3'pad=5 strand=- repeatMasking=none
CCCGGCGACCGTCGCCGTCGTCCTCGTTAGTATAGTGGTGAGTATCCCCG
CCTGTCACGCGGGAGACCGGGGTTCGATTCCCCGACGGGGAGGCAGC
>Homo_sapiens_tRNA-Leu-CAG-1-1 range=chr1:161411303-161411410 5'pad=20 3'pad=5 strand=+ repeatMasking=none
GCGAAGCGCCCCGGCGCGCCGTCAGGATGGCCGAGCGGTCTAAGGCGCTG
CGTTCAGGTCGCAGTCTCCCCTGGAGGCGTGGGTTCGAATCCCACTCCTG
ACAAGCCG
>Homo_sapiens_tRNA-Gly-GCC-1-1 range=chr1:161413074-161413169 5'pad=20 3'pad=5 strand=+ repeatMasking=none
CGTTGGCGTTTGCCATCGGTGCATGGGTGGTTCAGTGGTAGAATTCTCGC
CTGCCACGCGGGAGGCCCGGGTTCGATTCCCGGCCCATGCAGCACG
>Homo_sapiens_tRNA-Glu-CTC-1-2 range=chr1:161417013-161417109 5'pad=20 3'pad=5 strand=- repeatMasking=none
CCGGGCCCTGAAGCCGCCTCTCCCTGGTGGTCTAGTGGTTAGGATTCGGC
GCTCTCACCGCCGCGGCCCGGGTTCGATTCCCGGTCAGGGAAGCCTT
>Homo_sapiens_tRNA-Gly-TCC-2-2 range=chr1:161417370-161417466 5'pad=20 3'pad=5 strand=- repeatMasking=none
GGGGCTGCCCGCGCCGTGCGGCGTTGGTGGTATAGTGGTGAGCATAGCTG
CCTTCCAAGCAGTTGACCCGGGTTCGATTCCCGGCCAACGCAGCGGG
>Homo_sapiens_tRNA-Asp-GTC-2-2 range=chr1:161418028-161418124 5'pad=20 3'pad=5 strand=- repeatMasking=none
CCCGGCGACCGTCGCCGTCGTCCTCGTTAGTATAGTGGTGAGTATCCCCG
CCTGTCACGCGGGAGACCGGGGTTCGATTCCCCGACGGGGAGGCAGC
>Homo_sapiens_tRNA-Leu-CAG-1-2 range=chr1:161418721-161418828 5'pad=20 3'pad=5 strand=+ repeatMasking=none
GCGACGCGCCCCGGCGCGCCGTCAGGATGGCCGAGCGGTCTAAGGCGCTG
CGTTCAGGTCGCAGTCTCCCCTGGAGGCGTGGGTTCGAATCCCACTCCTG
ACAAGCCG
>Homo_sapiens_tRNA-Gly-GCC-1-2 range=chr1:161420447-161420542 5'pad=20 3'pad=5 strand=+ repeatMasking=none
CGTTGGCGTTTGCCATCGGTGCATGGGTGGTTCAGTGGTAGAATTCTCGC
CTGCCACGCGGGAGGCCCGGGTTCGATTCCCGGCCCATGCAGCACG
>Homo_sapiens_tRNA-Glu-CTC-1-3 range=chr1:161424393-161424489 5'pad=20 3'pad=5 strand=- repeatMasking=none
CCGGGCCCTGAAGCCGCCTCTCCCTGGTGGTCTAGTGGTTAGGATTCGGC
GCTCTCACCGCCGCGGCCCGGGTTCGATTCCCGGTCAGGGAAGCCTT
>Homo_sapiens_tRNA-Gly-TCC-2-3 range=chr1:161424751-161424847 5'pad=20 3'pad=5 strand=- repeatMasking=none
GGGGCTGCCCGCGCCGTGCGGCGTTGGTGGTATAGTGGTGAGCATAGCTG
CCTTCCAAGCAGTTGACCCGGGTTCGATTCCCGGCCAACGCAGCGGG
>Homo_sapiens_tRNA-Asp-GTC-2-3 range=chr1:161425409-161425505 5'pad=20 3'pad=5 strand=- repeatMasking=none
CCCGGCGACCGTCGCCGTCGTCCTCGTTAGTATAGTGGTGAGTATCCCCG
CCTGTCACGCGGGAGACCGGGGTTCGATTCCCCGACGGGGAGGCAGC
>Homo_sapiens_tRNA-Leu-CAG-1-3 range=chr1:161426102-161426209 5'pad=20 3'pad=5 strand=+ repeatMasking=none
GCGACGCGCCCCGGCGCGCCGTCAGGATGGCCGAGCGGTCTAAGGCGCTG
CGTTCAGGTCGCAGTCTCCCCTGGAGGCGTGGGTTCGAATCCCACTCCTG
ACAAGCCG
>Homo_sapiens_tRNA-Gly-GCC-1-3 range=chr1:161427878-161427973 5'pad=20 3'pad=5 strand=+ repeatMasking=none
CGTTGGCGTTTGCCATCGGTGCATGGGTGGTTCAGTGGTAGAATTCTCGC
CTGCCACGCGGGAGGCCCGGGTTCGATTCCCGGCCCATGCAGCACG
>Homo_sapiens_tRNA-Glu-CTC-1-4 range=chr1:161431804-161431900 5'pad=20 3'pad=5 strand=- repeatMasking=none
CCGGGCCCTGAAGCCGCCTCTCCCTGGTGGTCTAGTGGTTAGGATTCGGC
GCTCTCACCGCCGCGGCCCGGGTTCGATTCCCGGTCAGGGAAGCCTT
>Homo_sapiens_tRNA-Gly-TCC-2-4 range=chr1:161432161-161432257 5'pad=20 3'pad=5 strand=- repeatMasking=none
GGGGCTGCCCGCGCCGTGCGGCGTTGGTGGTATAGTGGTGAGCATAGCTG
CCTTCCAAGCAGTTGACCCGGGTTCGATTCCCGGCCAACGCAGCGGG
>Homo_sapiens_tRNA-Asp-GTC-2-4 range=chr1:161432819-161432915 5'pad=20 3'pad=5 strand=- repeatMasking=none
CCCGGCGACCGTCGCCGTCGTCCTCGTTAGTATAGTGGTGAGTATCCCCG
CCTGTCACGCGGGAGACCGGGGTTCGATTCCCCGACGGGGAGGCAGC
>Homo_sapiens_tRNA-Leu-CAG-1-4 range=chr1:161433512-161433619 5'pad=20 3'pad=5 strand=+ repeatMasking=none
GCGACGCGCCCCGGCGCGCCGTCAGGATGGCCGAGCGGTCTAAGGCGCTG
CGTTCAGGTCGCAGTCTCCCCTGGAGGCGTGGGTTCGAATCCCACTCCTG
ACAAGCCG
>Homo_sapiens_tRNA-Gly-GCC-1-4 range=chr1:161435238-161435333 5'pad=20 3'pad=5 strand=+ repeatMasking=none
CGTTGGCGTTTGCCATCGGTGCATGGGTGGTTCAGTGGTAGAATTCTCGC
CTGCCACGCGGGAGGCCCGGGTTCGATTCCCGGCCCATGCAGCACG
>Homo_sapiens_tRNA-Glu-CTC-1-5 range=chr1:161439184-161439280 5'pad=20 3'pad=5 strand=- repeatMasking=none
CCGGGCCCTGAAGCCGCCTCTCCCTGGTGGTCTAGTGGTTAGGATTCGGC
GCTCTCACCGCCGCGGCCCGGGTTCGATTCCCGGTCAGGGAAGCCTT
>Homo_sapiens_tRNA-Gly-TCC-2-5 range=chr1:161439542-161439638 5'pad=20 3'pad=5 strand=- repeatMasking=none
GGGGCTGCCCGCGCCGTGCGGCGTTGGTGGTATAGTGGTGAGCATAGCTG
CCTTCCAAGCAGTTGACCCGGGTTCGATTCCCGGCCAACGCAGCGGG
>Homo_sapiens_tRNA-Asp-GTC-2-5 range=chr1:161440200-161440296 5'pad=20 3'pad=5 strand=- repeatMasking=none
CCCGGCGACCGTCGCCGTCGTCCTCGTTAGTATAGTGGTGAGTATCCCCG
CCTGTCACGCGGGAGACCGGGGTTCGATTCCCCGACGGGGAGGCAGC
>Homo_sapiens_tRNA-Leu-CAG-1-5 range=chr1:161440893-161441000 5'pad=20 3'pad=5 strand=+ repeatMasking=none
GCGACGCGCCCCGGCGCGCCGTCAGGATGGCCGAGCGGTCTAAGGCGCTG
CGTTCAGGTCGCAGTCTCCCCTGGAGGCGTGGGTTCGAATCCCACTCCTG
ACAAGCCG
>Homo_sapiens_tRNA-Gly-GCC-4-1 range=chr1:161450336-161450431 5'pad=20 3'pad=5 strand=+ repeatMasking=none
CATTGGCATTTGCCATCAGTGCATAGGTGGTTCAGTGGTAGAATTCTTGC
CTGCCACGCAGGAGGCCCAGGTTTGATTCCTGGCCCATGCAGCACG
>Homo_sapiens_tRNA-Gly-GCC-2-1 range=chr1:161493632-161493727 5'pad=20 3'pad=5 strand=- repeatMasking=none
CAGGTCTTTAGCTGACAGTAGCATTGGTGGTTCAGTGGTAGAATTCTCGC
CTGCCACGCGGGAGGCCCGGGTTCGATTCCCGGCCAATGCACTTTC
>Homo_sapiens_tRNA-Leu-CAG-1-6 range=chr1:161500127-161500234 5'pad=20 3'pad=5 strand=- repeatMasking=none
GGAAGCATGGTAAAACATGTGTCAGGATGGCCGAGCGGTCTAAGGCGCTG
CGTTCAGGTCGCAGTCTCCCCTGGAGGCGTGGGTTCGAATCCCACTCCTG
ACAATATG
>Homo_sapiens_tRNA-Gly-TCC-2-6 range=chr1:161500883-161500979 5'pad=20 3'pad=5 strand=+ repeatMasking=none
TAAAACTCCAAACCGGGTACGCGTTGGTGGTATAGTGGTGAGCATAGCTG
CCTTCCAAGCAGTTGACCCGGGTTCGATTCCCGGCCAACGCAAGGGT
>Homo_sapiens_tRNA-Asn-GTT-1-1 range=chr1:161510011-161510109 5'pad=20 3'pad=5 strand=+ repeatMasking=none
AGCCAAAATCGCCAACGCCCGTCTCTGTGGCGCAATCGGTTAGCGCGTTC
GGCTGTTAACCGAAAGGTTGGTGGTTCGATCCCACCCAGGGACGGAAGT
>Homo_sapiens_tRNA-Leu-CAA-6-1 range=chr1:161581731-161581839 5'pad=20 3'pad=5 strand=- repeatMasking=none
GGAAGTTTAGCAAAACGTGTGTCAGGATGGCCGAGCAGTCTTAAGGCGCT
GCGTTCAAATCGCACCCTCCGCTGGAGGCGTGGGTTCGAATCCCACTTTT
GACAACGTA
>Homo_sapiens_tRNA-Glu-TTC-5-1 range=chr1:161582488-161582584 5'pad=20 3'pad=5 strand=+ repeatMasking=none
TAAAATTCCAAACCGGGGACGCGTTGGTGGTGTAGTGGTGAGCACAGCTG
CCTTTCAAGCAGTTAACGCGGGTTCGATTCCCGGGTAACGAAACGTT
>Homo_sapiens_tRNA-Asn-GTT-17-1 range=chr1:161591445-161591543 5'pad=20 3'pad=5 strand=+ repeatMasking=none
AGCCCAGGTCGCCAACGCCCGTTTCTGTAGCGCGATCGGTTAGCGCCTTC
GGCTGTTAAACGAAAGGTTGGTGGTTCGTTCCCACCCCGGGACAGAAGT
>Homo_sapiens_tRNA-Lys-CTT-13-1 range=chr1:165566130-165566227 5'pad=20 3'pad=5 strand=+ repeatMasking=none
TTTAAATTCCAAAACGGGGTGTCTAGCTAGATCAGTTGGTAGAGCATAAG
ACTCTTAATCTCAGGGTCATGGGTTTGAGCCCTACGTTGGGCGCTGTG
>Homo_sapiens_tRNA-Pro-CGG-1-1 range=chr1:167683942-167684038 5'pad=20 3'pad=5 strand=+ repeatMasking=none
GGAGTGCCCTTGCCGAGAGCGGCTCGTTGGTCTAGGGGTATGATTCTCGC
TTCGGGTGCGAGAGGTCCCGGGTTCAAATCCCGGACGAGCCCAGGCT
>Homo_sapiens_tRNA-Pro-AGG-2-1 range=chr1:167684720-167684816 5'pad=20 3'pad=5 strand=- repeatMasking=none
AGTAAGGTGGAGTTTGTGTCGGCTCGTTGGTCTAGGGGTATGATTCTCGC
TTAGGGTGCGAGAGGTCCCGGGTTCAAATCCCGGACGAGCCCTGTTT
>Homo_sapiens_tRNA-Val-AAC-7-1 range=chr1:180184271-180184368 5'pad=20 3'pad=5 strand=- repeatMasking=none
AAAAACAAAAATGAGAGGGTGTTTCCATAGTGTACTGGTTATCACATTCA
CCTAACACGCGAAAGGTCCTTGGTTTGAAACCAGGCAGAAACAAGCAG
>Homo_sapiens_tRNA-Lys-TTT-3-1 range=chr1:204475635-204475732 5'pad=20 3'pad=5 strand=+ repeatMasking=none
AAGAGCTTTTCTTCGGGAGCGCCCGGATAGCTCAGTCGGTAGAGCATCAG
ACTTTTAATCTGAGGGTCCAGGGTTCAAGTCCCTGTTCGGGCGTTTGT
>Homo_sapiens_tRNA-Lys-TTT-3-2 range=chr1:204476153-204476250 5'pad=20 3'pad=5 strand=- repeatMasking=none
ACAAGCTGTTGTCTACGGGAGCCCGGATAGCTCAGTCGGTAGAGCATCAG
ACTTTTAATCTGAGGGTCCAGGGTTCAAGTCCCTGTTCGGGCGTCTTG
>Homo_sapiens_tRNA-Lys-TTT-8-1 range=chr1:205443251-205443348 5'pad=20 3'pad=5 strand=+ repeatMasking=none
ACTTTAATACAGGCAGGTGAGCCCGGAGAGCTCAGTGGGTAGAGCATCAG
ACTTTTAATCTGAGGGTCCAGGGTTCAAGTCCTCGTTCGGGCATCCTA
>Homo_sapiens_tRNA-Thr-TGT-2-1 range=chr1:222638327-222638424 5'pad=20 3'pad=5 strand=+ repeatMasking=none
TGAAAACAACGCCTCACGTGGGCTCCATAGCTCAGTGGTTAGAGCACTGG
TCTTGTAAACCAGGGGTCGCGAGTTCGATCCTCGCTGGGGCCTCCTGT
>Homo_sapiens_tRNA-Tyr-ATA-chr1-52 range=chr1:238104354-238104444 5'pad=20 3'pad=5 strand=+ repeatMasking=none
ATGAACATTAGTGGAAAAAGGGTAAAATGACTGAGTAAGCATTAGACTAT
AAATCTAAAGACAGAGGTCAAGACCTCTTTTTACCAGCCCT
>Homo_sapiens_tRNA-Pro-TGG-1-1-nmt range=chr1:238105842-238105938 5'pad=20 3'pad=5 strand=+ repeatMasking=none
TTATTTAGCTGACCTTACTTTAGGACTTGGTGTAATAGGTAGCACGAAGA
GATTTGGATTCTCAGGGGTAGGTTCAATTCCTATAGTTCTGGAACTA
>Homo_sapiens_tRNA-Leu-CAA-4-1 range=chr1:249168034-249168164 5'pad=20 3'pad=5 strand=+ repeatMasking=none
GAAGCGCTCTGCTTCCGAGTGTCAGGATGGCCGAGTGGTCTAAGGCGCCA
GACTCAAGGTAAGCACCTTGCCTGCGGGCTTTCTGGTCTCCGGATGGAGG
CGTGGGTTCGAATCCCACTTCTGACACATTC
>Homo_sapiens_tRNA-Glu-CTC-2-1 range=chr1:249168427-249168523 5'pad=20 3'pad=5 strand=+ repeatMasking=none
CTAAATGACGCATCATGTCTTCCCTGGTGGTCTAGTGGTTAGGATTCGGC
GCTCTCACCGCCGCGGCCCGGGTTCGATTCCCGGTCAGGAAAGTAAG
>Homo_sapiens_tRNA-Leu-AAG-5-1 range=chr2:30277548-30277645 5'pad=20 3'pad=5 strand=+ repeatMasking=none
TTAATTAAAAATCAGGCTCAGGGCCAGTGGCTCAATGGATAATGCGTCTG
ACTAAGAATCAGAAGATTCCAGCCTTGACTCCTGGCTGGCTCAGTGGG
>Homo_sapiens_tRNA-Gly-CCC-7-1 range=chr2:11691813-11691898 5'pad=20 3'pad=5 strand=+ repeatMasking=none
TTCCAAAGACATCCTACTCAGTGGTCTAGTGGTTAGGATTCAGCGCTCCC
ACCGCCGCAGCCCGGGTTCGATTCCCGGTCATGGAA
>Homo_sapiens_tRNA-Tyr-GTA-2-1 range=chr2:27273630-27273743 5'pad=20 3'pad=5 strand=+ repeatMasking=none
AGCATCTTATCGCAGCGGAGCCTTCGATAGCTCAGTTGGTAGAGCGGAGG
ACTGTAGTGGATAGGGCGTGGCAATCCTTAGGTCGCTGGTTCGATTCCGG
CTCGAAGGACTTCG
>Homo_sapiens_tRNA-Ala-AGC-8-1 range=chr2:27274062-27274159 5'pad=20 3'pad=5 strand=+ repeatMasking=none
GAAAGAACTAAGCAGCAGGCGGGGGATTAGCTCAAATGGTAGAGCGCTCG
CTTAGCATGCGAGAGGTAGCGGGATCGATGCCCGCATCCTCCACTCAG
>Homo_sapiens_tRNA-Ile-TAT-2-1 range=chr2:43037656-43037773 5'pad=20 3'pad=5 strand=+ repeatMasking=none
CACGAGGCCCATTCAGCAGAGCTCCAGTGGCGCAATCGGTTAGCGCGCGG
TACTTATACAGCAGTACATGCAGAGCAATGCCGAGGTTGTGAGTTCGAGC
CTCACCTGGAGCAAGACC
>Homo_sapiens_tRNA-Gln-TTG-5-1 range=chr2:45937436-45937533 5'pad=20 3'pad=5 strand=- repeatMasking=none
TTCAAGGAGTACTTACAAGAGGCTGTGTACCTCAGTGGGCAAGGGTATGG
ACTTTGAAGCCAGACTATTTGGGTTCAAATCCCAGCTTGGCCTCTTGC
>Homo_sapiens_tRNA-Gly-CCC-2-1 range=chr2:70476118-70476213 5'pad=20 3'pad=5 strand=- repeatMasking=none
GGCGGCTGGGCATGTCAACAGCGCCGCTGGTGTAGTGGTATCATGCAAGA
TTCCCATTCTTGCGACCCGGGTTCGATTCCCGGGCGGCGCATAGGC
>Homo_sapiens_tRNA-Val-TAC-chr2-6 range=chr2:85085856-85085953 5'pad=20 3'pad=5 strand=+ repeatMasking=none
TACAAAGCTGCACCACACATGGTTCCATAGTGTAACAGTTATCATGTCTG
CTTTACACACTGAAGGTCCTGGGTTCAAACTCCAGTGGAACCATGGGG
>Homo_sapiens_tRNA-Gln-TTG-3-1-nmt range=chr2:117782504-117782600 5'pad=20 3'pad=5 strand=- repeatMasking=none
TTATTTAGGTGACCTTACTCTAGGACATGGTGTAATAGGTAGAATGGAGA
ATTTTGAATTCTCAGGGGTAGGTTCAATTCCTATAGTTCTAGAAATA
>Homo_sapiens_tRNA-Tyr-GTA-chr2-23-nmt range=chr2:117784006-117784096 5'pad=20 3'pad=5 strand=- repeatMasking=none
AACATAAGTGGGGAAAAAAAGGTAAAATGACTGAGTAAGCGTTAGACTGT
AAATCAAAAGATGGAGGTCAAGGCCTCCTTTTACCAGCGCT
>Homo_sapiens_tRNA-Ser-GGA-chr2-22-nmt range=chr2:121267675-121267755 5'pad=20 3'pad=5 strand=- repeatMasking=none
ATGGAGGTGGCCTCATTAAAGGCCTCATGGTCCAGTGGGCAGGGCATCAG
ACTGGACATCTGGAGGCCTGGGGCCCGGTCC
>Homo_sapiens_tRNA-Gln-TTG-7-1-nmt range=chr2:131029906-131030002 5'pad=20 3'pad=5 strand=- repeatMasking=none
TTATTTAGCTGACCTTACTTTAGGACGTGGTGTGATAGGTAGCATGGAGA
ATTTTGGATTCTCAGGGATGGGTTCAATTCCTATAGTCCTAGAAATA
>Homo_sapiens_tRNA-Und-NNN-chr2-20 range=chr2:131031394-131031483 5'pad=20 3'pad=5 strand=- repeatMasking=none
CATAAGTGAAGTGAGAAAAAGGTAAAATGGCTGAGTAAGCATTAGACTGT
AATCTAAAAACAGAGATCAAGACCTCTTTTTACCAGCCCC
>Homo_sapiens_tRNA-Ser-TGA-1-1-nmt range=chr2:131033019-131033113 5'pad=20 3'pad=5 strand=- repeatMasking=none
AATTTCACTAATATCTTATTGAGAAGGTCACAGAGGTTATGGGATTGGCT
TGAAACCAGTCTGTGGGGGGTTCGATTCCCTCCTTTTTCACTTAG
>Homo_sapiens_tRNA-Glu-TTC-1-1 range=chr2:131094696-131094792 5'pad=20 3'pad=5 strand=- repeatMasking=none
TGGCGTCACCTTTCAGCAGTTCCCATATGGTCTAGCGGTTAGGATTCCTG
GTTTTCACCCAGGTGGCCCGGGTTCGACTCCCGGTATGGGAACAAAA
>Homo_sapiens_tRNA-Ser-TGA-2-1-nmt range=chr2:132140122-132140216 5'pad=20 3'pad=5 strand=+ repeatMasking=none
AATTTCACTAATATCTTATTGAGAAGGTCATAGAGGTTATGGGATTGGCT
TGAAACCAGTCTCTGGGGGGTTCGATTCCCTCCTTTTTCACTTAG
>Homo_sapiens_tRNA-Und-NNN-chr2-8 range=chr2:132141632-132141721 5'pad=20 3'pad=5 strand=+ repeatMasking=none
CATAAGTGAAGTGAGAAAAAGGTAAAATGGCTGAGTAAGCATTAGACTGT
AATCTGAAAACAGAGGTCAAGACCTCTTTTTACCAGCCCC
>Homo_sapiens_tRNA-Gln-TTG-9-1-nmt range=chr2:132143113-132143209 5'pad=20 3'pad=5 strand=+ repeatMasking=none
TTATTTAGCTGACCTTACTTTAGGACGTGGTGTGATAGGTAGCACGGAGA
ATTTTGGATTCTCAGGGATGGGTTCAATTCCTGTAGTTCTAGAAATA
>Homo_sapiens_tRNA-Tyr-GTA-chr2-10-nmt range=chr2:156120269-156120359 5'pad=20 3'pad=5 strand=+ repeatMasking=none
ATAGGTGGGGGGCGGGGGGGCGTAAAATGGCTGAGTAAGGCATTAGACTG
TAAATCTAAAGACAGAGGCTAAACCTCTTTTTACCAGCCCT
>Homo_sapiens_tRNA-Ala-CGC-3-1 range=chr2:157257261-157257357 5'pad=20 3'pad=5 strand=+ repeatMasking=none
CAGAAATATGCTTTCGGCTGGGGGATGTAGCTCAGTGGTAGAGCGCGCGC
TTCGCATGTGTGAGGTCCCGGGTTCAATCCCCGGCATCTCCAAATCA
>Homo_sapiens_tRNA-Gly-GCC-2-2 range=chr2:157257654-157257749 5'pad=20 3'pad=5 strand=- repeatMasking=none
GAAAAGCACATTTGCTATAAGCATTGGTGGTTCAGTGGTAGAATTCTCGC
CTGCCACGCGGGAGGCCCGGGTTCGATTCCCGGCCAATGCAAGTTT
>Homo_sapiens_tRNA-Tyr-GTA-chr2-12 range=chr2:203484614-203484704 5'pad=20 3'pad=5 strand=+ repeatMasking=none
GAACATAGGTCGGGGGAGCGGGTAAAATGGCTGAGCAAGCATTAGACTGT
AAATCTAAAGACAGAGGTTAAGGCCTCTTTTTACCAGCCCT
>Homo_sapiens_tRNA-Glu-TTC-9-1 range=chr2:204229126-204229221 5'pad=20 3'pad=5 strand=- repeatMasking=none
TGCTCTACGGATAAGTCAGCGCAATGGTGGTTCAGTGGTAGAATTCTCGC
CTTTCACACAGGAGACCCGGGTTCAATTCCTGACCCATGTACAAGT
>Homo_sapiens_tRNA-Tyr-ATA-1-1 range=chr2:219110529-219110646 5'pad=20 3'pad=5 strand=+ repeatMasking=none
TGATATCAAGAGTTAAGGTCCCTTCAATAGTTCAGCTGGTAGAGCAGAGG
ACTATAGCTACTTCCTCAGTAGGAGACGTCCTTAGGTTGCTGGTTCGATT
CCAGCTTGAAGGAGACAA
>Homo_sapiens_tRNA-Gln-CTG-16-1 range=chr2:219491125-219491204 5'pad=20 3'pad=5 strand=+ repeatMasking=none
ATTCTCAGTGAGACTGCACAGCCCAGTGGTGCAGGGCATGGCTCTGACAC
CTGGCGGCCTGGGTTCAAATCCCAGCTTCT
>Homo_sapiens_tRNA-Lys-TTT-15-1 range=chr2:224186310-224186407 5'pad=20 3'pad=5 strand=- repeatMasking=none
GAATTTTGCGGAGCATAAGGGTTGGGGTAACTCAGTTGGTAGAGTAGCAG
ACTTTTCATCTGAGGGTCCAGGGTTTAAGTCCATGTCCAGGCATTAAA
>Homo_sapiens_tRNA-Sup-CTA-2-1 range=chr3:13833866-13833958 5'pad=20 3'pad=5 strand=+ repeatMasking=none
TTACTGACGATGCCGTGGAGGGCAGGGTAGGGTAGAGGTTAAAACCATGG
ATTCTAGAGCCAGATGGGTTCAAATCCCGGCTCTGCCGCATCC
>Homo_sapiens_tRNA-Lys-TTT-chr3-2 range=chr3:15252953-15253053 5'pad=20 3'pad=5 strand=+ repeatMasking=none
TATGTTAAAATTGAGAGAGAGCCTGGATAGCTCCTTCGGTAGAGCATCAT
CAGACTTTTAATGTGAGGGTCCAGGGTTCAAGTTCCTGTTTGGGCGTGTC
C
>Homo_sapiens_tRNA-Cys-GCA-25-1 range=chr3:17741391-17741481 5'pad=20 3'pad=5 strand=- repeatMasking=none
AGCTTCTAACAGGTGAAGGGGGTATATCTCAGGGGGCAGAGCATTTGACT
GCAGATCAAGAGGTCCCCGGTTGAAATCCGGGTGCTGGATT
>Homo_sapiens_tRNA-Arg-ACG-2-1 range=chr3:45730486-45730583 5'pad=20 3'pad=5 strand=- repeatMasking=none
GAGAAGGCTTTAGCAAGTCGGGGCCAGTGGCGCAATGGATAACGCGTCTG
ACTACGGATCAGAAGATTCTAGGTTCGACTCCTGGCTGGCTCGCGATG
>Homo_sapiens_tRNA-Gln-TTG-4-1-nmt range=chr3:106620873-106620969 5'pad=20 3'pad=5 strand=- repeatMasking=none
TTGTTTAGCTGACCTTAGTATAGGATGTGGTGTATTAGGTAGCACAGAGA
ATTTTGGATTCTCAGGGGTAGGTTCGATTCCTATAATTCTACAAATA
>Homo_sapiens_tRNA-Cys-GCA-6-1 range=chr3:131947939-131948035 5'pad=20 3'pad=5 strand=- repeatMasking=none
TTGAAGGTTATTGGCATCAAGGGGGTGTAGCTCAGTGGTAGAGCATTTGA
CTGCAGATCAAGAGGTCCCTGGTTCAAATCCAGGTGCCCCCTATGAC
>Homo_sapiens_tRNA-Cys-GCA-9-1 range=chr3:131950637-131950733 5'pad=20 3'pad=5 strand=- repeatMasking=none
AAAAGCAAGCTTACCAGCATGGGGGTATAGCTCAGGGGTAGAGCATTTGA
CTGCAGATCAAGAGGTCCCTGGTTCAAATCCAGGTGCCCCCTGTGCA
>Homo_sapiens_tRNA-Val-AAC-1-1 range=chr3:169489998-169490095 5'pad=20 3'pad=5 strand=+ repeatMasking=none
AAAACCCTCTCCAAAGTGGGGTTTCCGTAGTGTAGTGGTTATCACGTTCG
CCTAACACGCGAAAGGTCCCCGGTTCGAAACCGGGCGGAAACACACTA
>Homo_sapiens_tRNA-Asp-GTC-6-1 range=chr3:184366090-184366185 5'pad=20 3'pad=5 strand=- repeatMasking=none
AGAAGGGCCTGGATAGGAAGTTCTTGTTAATATAGTGGTGAGTATTCCCA
CCTGTCATGCGGGAGACGGGGTTCAATTCCCTGATGGGGAGGCTGT
>Homo_sapiens_tRNA-Und-NNN-chr4-5 range=chr4:39090094-39090180 5'pad=20 3'pad=5 strand=- repeatMasking=none
TACACACAGTACACTCAAGAGGCAGAATGGTTTAGTGGACAAGGCACAGA
ACTGTACTTGGGTTCAAGTCCCACCTCTGCCTCTTAT
>Homo_sapiens_tRNA-Gln-TTG-6-1 range=chr4:40908738-40908835 5'pad=20 3'pad=5 strand=- repeatMasking=none
CTCAAAAATGGGAGAGAGGAGACCATGTGGCCTAAGGGAAAAGACATCTC
ACTTTGGGTCAGAAGATTGAGGGTTCAAGTCCTTTCATGGTCAAAATG
>Homo_sapiens_tRNA-Cys-GCA-2-1 range=chr4:124430000-124430096 5'pad=20 3'pad=5 strand=- repeatMasking=none
TTAAAACTACAAGCAGTGGTGGGGGTATAGCTCAGTGGTAGAGCATTTGA
CTGCAGATCAAGAGGTCCCCGGTTCAAATCCGGGTGCCCCCTCTGTG
>Homo_sapiens_tRNA-Tyr-GTA-chr4-1-nmt range=chr4:156382382-156382472 5'pad=20 3'pad=5 strand=+ repeatMasking=none
ATGAACATAAGTGGGGGAAAGGTAAAGTGGCTGAATAAGCATTAGACTGT
AAATCTAAAGACAGAGGTCAAGGCCTCTTTTTAGCAGCCCT
>Homo_sapiens_tRNA-Leu-TAA-1-1-nmt range=chr4:156384973-156385072 5'pad=20 3'pad=5 strand=- repeatMasking=none
CCTACCCAGGAACAGGGTTTGTTAAGATGGCAGAGCCTGGTAATTGCATA
AAACTTAAAATTTTATAATCAGAGGTTCAACTCCTCTTCTTAACAATATG
>Homo_sapiens_tRNA-Lys-CTT-9-1 range=chr5:26198534-26198631 5'pad=20 3'pad=5 strand=- repeatMasking=none
CACTATAACCATGAAATCAAGCCCGACTACCTCAGTCGGTGGAGCATGGG
ACTCTTCATCCCAGGGTTGTGGGTTCGAGCCCCACATTGGGCACCAGA
>Homo_sapiens_tRNA-Sup-CTA-chr5-1 range=chr5:58859799-58859906 5'pad=20 3'pad=5 strand=+ repeatMasking=none
ATTGAGTGTGAACAAGCAGGGGCAGTGTGATGTGGAGGAAGGGAGCATGT
ACTCTACAGGCTTTAGCTTCAGAGGGGCTTGGGTTCAAATCCCAGCTCTG
CCACTTAC
>Homo_sapiens_tRNA-Cys-GCA-chr5-2 range=chr5:131516452-131516536 5'pad=20 3'pad=5 strand=+ repeatMasking=none
AAAAAAAAAAAGTTGGCAGAAGGGGTATAGCTCAGTGGTAGAGCATTTGA
CTGCAGATCAAAAAAAAAAAGTTTCCCCCGAGTTT
>Homo_sapiens_tRNA-Asp-GTC-5-1 range=chr5:141773983-141774079 5'pad=20 3'pad=5 strand=- repeatMasking=none
TCAAGAGATCAAGACTGTCGTCCTCATCAGTATAGTGGTGAGTATCCCCG
CCTGTCACGCGGGAGACTGGGGTTCGATTCCCTGAGGAGGAGGCAGC
>Homo_sapiens_tRNA-Gln-CTG-13-1 range=chr5:151248069-151248165 5'pad=20 3'pad=5 strand=- repeatMasking=none
TTCATATCTGGGATATCATGGGTAGTGTAGTCTACTGGTTAAACGCTTGG
GCTCTGACATTAACGTCCTGGGTTCAAATCCCAGCTTTGTCACTTAC
>Homo_sapiens_tRNA-Cys-ACA-1-1 range=chr5:151988576-151988776 5'pad=20 3'pad=5 strand=+ repeatMasking=none
ACAGAATCCTATATTCGGGGGGCTGTATAGCTCAGTGGTAGAGCATTTGA
CTACAGAATCCTATACTCAGGGGAAGGAGAACTGGGGGTTTCTCAGTGGG
TCAAAGGACTTGTAGTGGTAAATCAAAAGCAACTCTATAAGCTATGTAAC
AAACTTTAAAGTCATATGTAGCTGGGTTCAAATCCTGTTTCTGCCATTAA
T
>Homo_sapiens_tRNA-Arg-TCT-chr5-4 range=chr5:168296239-168296332 5'pad=20 3'pad=5 strand=+ repeatMasking=none
TAAATACTTCTCTAATCTGTGGCAGCATAGCAGAGTGGTTCAGGTTACAG
GTTCTAGATGTAAACTGAGTTCAAATCCCAGTTCTGCCACTCAG
>Homo_sapiens_tRNA-Val-CAC-1-2 range=chr5:180524050-180524147 5'pad=20 3'pad=5 strand=+ repeatMasking=none
GGCAGAAAAGCATCAAGCCGGTTTCCGTAGTGTAGTGGTTATCACGTTCG
CCTCACACGCGAAAGGTCCCCGGTTCGAAACCGGGCGGAAACAGTTCC
>Homo_sapiens_tRNA-Leu-AAG-1-1 range=chr5:180524469-180524575 5'pad=20 3'pad=5 strand=- repeatMasking=none
TAGGTGAAGCCCAGAAGGAGGGTAGCGTGGCCGAGCGGTCTAAGGCGCTG
GATTAAGGCTCCAGTCTCTTCGGAGGCGTGGGTTCGAATCCCACCGCTGC
CAGCTTG
>Homo_sapiens_tRNA-Leu-AAG-1-2 range=chr5:180528820-180528926 5'pad=20 3'pad=5 strand=+ repeatMasking=none
TAGGTGAAGCCCAGAAGGAGGGTAGCGTGGCCGAGCGGTCTAAGGCGCTG
GATTAAGGCTCCAGTCTCTTCGGAGGCGTGGGTTCGAATCCCACCGCTGC
CAGCTTG
>Homo_sapiens_tRNA-Val-CAC-1-3 range=chr5:180529248-180529345 5'pad=20 3'pad=5 strand=- repeatMasking=none
GGCAGAAAAGCATCAAGCCGGTTTCCGTAGTGTAGTGGTTATCACGTTCG
CCTCACACGCGAAAGGTCCCCGGTTCGAAACCGGGCGGAAACAGTTCC
>Homo_sapiens_tRNA-Val-AAC-1-2 range=chr5:180591134-180591231 5'pad=20 3'pad=5 strand=+ repeatMasking=none
GGGTCAGAAAACGCGTGCAAGTTTCCGTAGTGTAGTGGTTATCACGTTCG
CCTAACACGCGAAAGGTCCCCGGTTCGAAACCGGGCGGAAACAGAATC
>Homo_sapiens_tRNA-Leu-AAG-7-1 range=chr5:180591567-180591656 5'pad=20 3'pad=5 strand=- repeatMasking=none
GCCAGGAGAAAGATAGCAAGGCCGAGCGGTCTAAGGCTCCGGATTAAGGC
GCCGGTGTCTTCGGAGGCATGGGTTCGAATTCCACCTCTG
>Homo_sapiens_tRNA-Val-AAC-1-3 range=chr5:180596590-180596687 5'pad=20 3'pad=5 strand=+ repeatMasking=none
GGGCCAGAAAACGCGTGCAAGTTTCCGTAGTGTAGTGGTTATCACGTTCG
CCTAACACGCGAAAGGTCCCCGGTTCGAAACCGGGCGGAAACAGACTC
>Homo_sapiens_tRNA-Val-CAC-1-4 range=chr5:180600630-180600727 5'pad=20 3'pad=5 strand=+ repeatMasking=none
GGCACAGGTATCCCATGCAGGTTTCCGTAGTGTAGTGGTTATCACGTTCG
CCTCACACGCGAAAGGTCCCCGGTTCGAAACCGGGCGGAAACACCTCC
>Homo_sapiens_tRNA-Leu-AAG-1-3 range=chr5:180601039-180601145 5'pad=20 3'pad=5 strand=- repeatMasking=none
CAGGTGAACCCCCGGAGGAAGGTAGCGTGGCCGAGCGGTCTAAGGCGCTG
GATTAAGGCTCCAGTCTCTTCGGAGGCGTGGGTTCGAATCCCACCGCTGC
CAGCTTG
>Homo_sapiens_tRNA-Leu-AAG-2-1 range=chr5:180614681-180614787 5'pad=20 3'pad=5 strand=+ repeatMasking=none
TAAATACCCAGCGGCAAAGAGGTAGCGTGGCCGAGCGGTCTAAGGCGCTG
GATTAAGGCTCCAGTCTCTTCGGGGGCGTGGGTTCGAATCCCACCGCTGC
CAGTTTG
>Homo_sapiens_tRNA-Val-AAC-2-1 range=chr5:180615411-180615508 5'pad=20 3'pad=5 strand=- repeatMasking=none
GGCGACAGAGGTAGGTGTGGGTTTCCGTAGTGTAGTGGTCATCACGTTCG
CCTAACACGCGAAAGGTCCCCGGTTCGAAACCGGGCGGAAACATGCCA
>Homo_sapiens_tRNA-Pro-TGG-3-1 range=chr5:180615849-180615945 5'pad=20 3'pad=5 strand=- repeatMasking=none
CAGCGAGCAACTAGACAGCCGGCTCGTTGGTCTAGGGGTATGATTCTCGC
TTTGGGTGCGAGAGGTCCCGGGTTCAAATCCCGGACGAGCCCACTTT
>Homo_sapiens_tRNA-Thr-TGT-6-1 range=chr5:180618682-180618778 5'pad=20 3'pad=5 strand=- repeatMasking=none
TCAAAAGGAAACCAACAGCCGGCTCCATAGCTCAGGGGTTAGAGCACTGG
TCTTGTAAACCAGGGTCGCGAGTTCAAATCTCGCTGGGGCCTGCTTC
>Homo_sapiens_tRNA-Ala-TGC-3-1 range=chr5:180633848-180633944 5'pad=20 3'pad=5 strand=+ repeatMasking=none
GAGAGCTGCTGAGAGTAGGTGGGGATGTAGCTCAGTGGTAGAGCGCATGC
TTTGCATGTATGAGGCCCCGGGTTCGATCCCCGGCATCTCCAGTGTA
>Homo_sapiens_tRNA-Lys-CTT-2-2 range=chr5:180634735-180634832 5'pad=20 3'pad=5 strand=+ repeatMasking=none
TTGAGATACGGTCATCGGGCGCCCGGCTAGCTCAGTCGGTAGAGCATGAG
ACTCTTAATCTCAGGGTCGTGGGTTCGAGCCCCACGTTGGGCGGCAAC
>Homo_sapiens_tRNA-Val-AAC-1-4 range=chr5:180645265-180645362 5'pad=20 3'pad=5 strand=- repeatMasking=none
AGAGTAACCTCTCCGCATCTGTTTCCGTAGTGTAGTGGTTATCACGTTCG
CCTAACACGCGAAAGGTCCCCGGTTCGAAACCGGGCGGAAACAAGACT
>Homo_sapiens_tRNA-Lys-CTT-2-3 range=chr5:180648974-180649071 5'pad=20 3'pad=5 strand=- repeatMasking=none
GTTAGAATACAGACATGGCCGCCCGGCTAGCTCAGTCGGTAGAGCATGAG
ACTCTTAATCTCAGGGTCGTGGGTTCGAGCCCCACGTTGGGCGTAATT
>Homo_sapiens_tRNA-Val-CAC-1-5 range=chr5:180649390-180649487 5'pad=20 3'pad=5 strand=- repeatMasking=none
GCAGGAAAGTAGCCAAGGTGGTTTCCGTAGTGTAGTGGTTATCACGTTCG
CCTCACACGCGAAAGGTCCCCGGTTCGAAACCGGGCGGAAACACGTTT
>Homo_sapiens_tRNA-Gln-CTG-1-1 range=chr6:18836382-18836478 5'pad=20 3'pad=5 strand=+ repeatMasking=none
AATAAAACAGCAGGGAGGAGGGTTCCATGGTGTAATGGTTAGCACTCTGG
ACTCTGAATCCAGCGATCCGAGTTCAAATCTCGGTGGAACCTTTCAT
>Homo_sapiens_tRNA-iMet-CAT-1-2 range=chr6:26286734-26286830 5'pad=20 3'pad=5 strand=+ repeatMasking=none
GACCGTGTGCCTGGCAGAACAGCAGAGTGGCGCAGCGGAAGCGTGCTGGG
CCCATAACCCAGAGGTCGATGGATCGAAACCATCCTCTGCTAGGTCC
>Homo_sapiens_tRNA-Arg-TCG-4-1 range=chr6:26299885-26299982 5'pad=20 3'pad=5 strand=+ repeatMasking=none
GCAACAACGGAACTGCGGGGGACCACGTGGCCTAATGGATAAGGCGTCTG
ACTTCGGATCAGAAGATTGAGGGTTCGAATCCCTTCGTGGTTAAGTGG
>Homo_sapiens_tRNA-Ser-GCT-6-1 range=chr6:26305716-26305818 5'pad=20 3'pad=5 strand=- repeatMasking=none
AAACATTACACATATCAGGAGAGGCCTGGCCGAGTGGTTAAGGCGATGGA
CTGCTAATCCATTGTGCTCTGCACGCGTGGGTTCGAATCCCATCCTCGTC
GCT
>Homo_sapiens_tRNA-Gln-TTG-3-1 range=chr6:26311419-26311515 5'pad=20 3'pad=5 strand=- repeatMasking=none
TGAAATTGGTGGCGGAAGGCGGCCCCATGGTGTAATGGTTAGCACTCTGG
ACTTTGAATCCAGCGATCCGAGTTCAAATCTCGGTGGGACCTGTCCT
>Homo_sapiens_tRNA-Gln-TTG-3-2 range=chr6:26311970-26312066 5'pad=20 3'pad=5 strand=- repeatMasking=none
CAGGAGATTACTGTGTTGTTGGCCCCATGGTGTAATGGTTAGCACTCTGG
ACTTTGAATCCAGCGATCCGAGTTCAAATCTCGGTGGGACCTACCAA
>Homo_sapiens_tRNA-Ser-TGA-3-1 range=chr6:26312819-26312925 5'pad=20 3'pad=5 strand=- repeatMasking=none
CAGGTTGTTGAAGGAGGTACGTAGTCGTGGCCGAGTGGTTAAGGCGATGG
ACTTGAAATCCATTGGGGTCTCCCCGCGCAGGTTCGAATCCTGCCGACTA
CGGCGTG
>Homo_sapiens_tRNA-iMet-CAT-1-3 range=chr6:26313347-26313443 5'pad=20 3'pad=5 strand=- repeatMasking=none
GCGGAGCGGACTGTCGAGACAGCAGAGTGGCGCAGCGGAAGCGTGCTGGG
CCCATAACCCAGAGGTCGATGGATCGAAACCATCCTCTGCTATATGG
>Homo_sapiens_tRNA-Trp-CCA-3-1 range=chr6:26319325-26319421 5'pad=20 3'pad=5 strand=- repeatMasking=none
GGAAAATGGAGGGTCTCCGTGACCTCGTGGCGCAACGGTAGCGCGTCTGA
CTCCAGATCAGAAGGTTGCGTGTTCAAATCACGTCGGGGTCATGGGT
>Homo_sapiens_tRNA-Arg-TCG-2-1 range=chr6:26323026-26323123 5'pad=20 3'pad=5 strand=+ repeatMasking=none
AGTTCTGATTTGTAACCCGGGACCACGTGGCCTAATGGATAAGGCGTCTG
ACTTCGGATCAGAAGATTGAGGGTTCGAATCCCTCCGTGGTTATTTGA
>Homo_sapiens_tRNA-Ser-AGA-2-1 range=chr6:26327797-26327903 5'pad=20 3'pad=5 strand=+ repeatMasking=none
TAATAAGGTTTTTGGTATCTGTAGTCGTGGCCGAGTGGTTAAGGCGATGG
ACTAGAAATCCATTGGGGTCTCCCCGCGCAGGTTCGAATCCTGCCGACTA
CGGCAGT
>Homo_sapiens_tRNA-Arg-ACG-1-1 range=chr6:26328348-26328445 5'pad=20 3'pad=5 strand=+ repeatMasking=none
GCCTGTCTTCGTTCGTCAGAGGGCCAGTGGCGCAATGGATAACGCGTCTG
ACTACGGATCAGAAGATTCCAGGTTCGACTCCTGGCTGGCTCGTTCGA
>Homo_sapiens_tRNA-iMet-CAT-1-4 range=chr6:26330524-26330620 5'pad=20 3'pad=5 strand=- repeatMasking=none
CTGGGACCTGTGACTCGCGTAGCAGAGTGGCGCAGCGGAAGCGTGCTGGG
CCCATAACCCAGAGGTCGATGGATCGAAACCATCCTCTGCTAGGGAG
>Homo_sapiens_tRNA-Trp-CCA-3-2 range=chr6:26331667-26331763 5'pad=20 3'pad=5 strand=- repeatMasking=none
TAAAACGTAGGTGTCCCGGAGACCTCGTGGCGCAACGGTAGCGCGTCTGA
CTCCAGATCAGAAGGTTGCGTGTTCAAATCACGTCGGGGTCAACAGT
>Homo_sapiens_tRNA-Leu-CAG-1-7 range=chr6:26521416-26521523 5'pad=20 3'pad=5 strand=+ repeatMasking=none
GCACAATGTAGCATAAGCGCGTCAGGATGGCCGAGCGGTCTAAGGCGCTG
CGTTCAGGTCGCAGTCTCCCCTGGAGGCGTGGGTTCGAATCCCACTCCTG
ACAGTTCG
>Homo_sapiens_tRNA-Thr-AGT-2-1 range=chr6:26533140-26533238 5'pad=20 3'pad=5 strand=- repeatMasking=none
TGTACCACCGCAGGCATGGTGGCTCCGTGGCTTAGCTGGTTAAAGCGCCT
GTCTAGTAAACAGGAGATCCTGGGTTCGAATCCCAGCGGGGCCTGTTGT
>Homo_sapiens_tRNA-Arg-ACG-1-2 range=chr6:26537706-26537803 5'pad=20 3'pad=5 strand=+ repeatMasking=none
TCGCCCCTAAGGTACGCGCAGGGCCAGTGGCGCAATGGATAACGCGTCTG
ACTACGGATCAGAAGATTCCAGGTTCGACTCCTGGCTGGCTCGGTGTA
>Homo_sapiens_tRNA-Val-CAC-1-6 range=chr6:26538262-26538359 5'pad=20 3'pad=5 strand=+ repeatMasking=none
GAAAAATAAGCCCTTAGTGGGTTTCCGTAGTGTAGTGGTTATCACGTTCG
CCTCACACGCGAAAGGTCCCCGGTTCGAAACCGGGCGGAAACACGTTT
>Homo_sapiens_tRNA-Ala-CGC-1-1 range=chr6:26553711-26553807 5'pad=20 3'pad=5 strand=+ repeatMasking=none
AAGAACGGTTTCTTAGGGTAGGGGATGTAGCTCAGTGGTAGAGCGCATGC
TTCGCATGTATGAGGTCCCGGGTTCGATCCCCGGCATCTCCAAGTTG
>Homo_sapiens_tRNA-Ile-AAT-5-1 range=chr6:26554330-26554428 5'pad=20 3'pad=5 strand=+ repeatMasking=none
AAAACTTCTTGGAGACAGGTGGCCGGTTAGCTCAGTTGGTTAGAGCGTGG
TGCTAATAACGCCAAGGTCGCGGGTTCGATCCCCGTACGGGCCAACTTT
>Homo_sapiens_tRNA-Pro-AGG-2-2 range=chr6:26555478-26555574 5'pad=20 3'pad=5 strand=+ repeatMasking=none
AAAATAATAAATGCTCAGGCGGCTCGTTGGTCTAGGGGTATGATTCTCGC
TTAGGGTGCGAGAGGTCCCGGGTTCAAATCCCGGACGAGCCCTAGTT
>Homo_sapiens_tRNA-Lys-CTT-2-4 range=chr6:26556754-26556851 5'pad=20 3'pad=5 strand=+ repeatMasking=none
GAAGAGCTACGTTCGGGTGAGCCCGGCTAGCTCAGTCGGTAGAGCATGAG
ACTCTTAATCTCAGGGTCGTGGGTTCGAGCCCCACGTTGGGCGCTCTG
>Homo_sapiens_tRNA-Tyr-GTA-1-1 range=chr6:26569066-26569181 5'pad=20 3'pad=5 strand=+ repeatMasking=none
GAAGTGAAAGTCGTGTGAATCCTTCGATAGCTCAGTTGGTAGAGCGGAGG
ACTGTAGTTGGCTGTGTCCTTAGACATCCTTAGGTCGCTGGTTCGAATCC
GGCTCGAAGGAGTTCA
>Homo_sapiens_tRNA-Ala-AGC-11-1 range=chr6:26572087-26572184 5'pad=20 3'pad=5 strand=- repeatMasking=none
TAAGAGACGTTTTCCCACACGGGGAATTAGCTCAAATGGTAGAGCGCTCG
CTTAGCATGCGAGAGGTAGCGGGATCGATGCCCGCATTCTCCAGTTTT
>Homo_sapiens_tRNA-Tyr-GTA-8-1 range=chr6:26575778-26575892 5'pad=20 3'pad=5 strand=+ repeatMasking=none
AAGATGAAGGGCTAGGGGTCCTTTCGATAGCTCAGTTGGTAGAGCGGAGG
ACTGTAGGTTCATTAAACTAAGGCATCCTTAGGTCGCTGGTTCGAATCCG
GCTCGAAGGACGAAA
>Homo_sapiens_tRNA-Tyr-GTA-3-1 range=chr6:26577312-26577425 5'pad=20 3'pad=5 strand=+ repeatMasking=none
AAAAGGACAGCGTTCCGTGTCCTTCGATAGCTCAGTTGGTAGAGCGGAGG
ACTGTAGGCTCATTAAGCAAGGTATCCTTAGGTCGCTGGTTCGAATCCGG
CTCGGAGGACGGTA
>Homo_sapiens_tRNA-Tyr-GTA-6-1 range=chr6:26595082-26595195 5'pad=20 3'pad=5 strand=+ repeatMasking=none
CAAAACGAGGGTAATGACATCCTTCGATAGCTCAGCTGGTAGAGCGGAGG
ACTGTAGGGGTTTGAATGTGGTCATCCTTAGGTCGCTGGTTCGAATCCGG
CTCGGAGGAGTTCC
>Homo_sapiens_tRNA-Ala-AGC-14-1 range=chr6:26673570-26673667 5'pad=20 3'pad=5 strand=+ repeatMasking=none
AAACAAAGCTTCCCTGATATGGGGAATTAGCTCAAGTGGTAGAGCGCTTG
CTTAGCATGCAAGAGGTAGTGGGATCAATGCCCACATTCTCCAAGCTT
>Homo_sapiens_tRNA-Ala-AGC-12-1 range=chr6:26682695-26682792 5'pad=20 3'pad=5 strand=+ repeatMasking=none
AATAAAGCTCCCCTGATGTGGGGGAATTAGCTCAAGTGGTAGAGCGCTTG
CTTAGCATGCAAGAGGTAGTGGGATCGATGCCCACATTCTCCAAACTT
>Homo_sapiens_tRNA-Ala-AGC-10-1 range=chr6:26687465-26687562 5'pad=20 3'pad=5 strand=+ repeatMasking=none
AAATAATGCTGCCCTGATGTGGGGAATTAGCTCAAGTGGTAGAGCGCTTG
CTTAGCACGCAAGAGGTAGTGGGATCGATGCCCACATTCTCCAAGCTT
>Homo_sapiens_tRNA-Met-CAT-5-1 range=chr6:26701692-26701789 5'pad=20 3'pad=5 strand=+ repeatMasking=none
TTGCCCGAGCTCAACAGCAAGCCCTCTTAGCGCAGCTGGCAGCGCGTCAG
TCTCATAATCTGAAGGTCCTGAGTTCAAGCCTCAGAGAGGGCATCACT
>Homo_sapiens_tRNA-Ala-AGC-13-1 range=chr6:26705586-26705683 5'pad=20 3'pad=5 strand=+ repeatMasking=none
CAAGAAAGCTCCCCTGACGTGGGGAATTAGCTCAAGCGGTAGAGCGCTTG
CTTAGCATGCAAGAGGTAGTGGGATCGATGCCCACATTCTCCAAGCTT
>Homo_sapiens_tRNA-Ile-AAT-7-1 range=chr6:26721216-26721314 5'pad=20 3'pad=5 strand=- repeatMasking=none
AGGGTCCGTTCCGCCGGCGGGGCCGGTTAGCTCAGTTGGTCAGAGCGTGG
TGCTAATAACGCCAAGGTCGCGGGTTCGATCCCCGTACGGGCCACAGGC
>Homo_sapiens_tRNA-Ala-AGC-18-1 range=chr6:26728236-26728333 5'pad=20 3'pad=5 strand=+ repeatMasking=none
GAAAAGACAAATGCGGTGTGGGGGAATTGGCTCAAGCGGTAGAGCGCTTG
CTTAGCATGCAAGAGGTAGCAGGATCGACGCCTGCACTCTCCAGCTTC
>Homo_sapiens_tRNA-Ala-AGC-9-1 range=chr6:26730717-26730814 5'pad=20 3'pad=5 strand=+ repeatMasking=none
GGGGGTGGTGTATCCTCAGTGGGGAATTAGCTCAGGCGGTAGAGCGCTCG
CTTAGCATGCGAGAGGTAGCGGGATCGACGCCCGCATTCTCCAGTTCC
>Homo_sapiens_tRNA-Met-CAT-4-1 range=chr6:26735569-26735666 5'pad=20 3'pad=5 strand=- repeatMasking=none
GCGCGTTGATGCACTTCGTCGCCCTCTTAGCGCAGCGGGCAGCGCGTCAG
TCTCATAATCTGAAGGTCCTGAGTTCGAGCCTCAGAGAGGGCAGCTTT
>Homo_sapiens_tRNA-Ile-AAT-6-1 range=chr6:26745250-26745348 5'pad=20 3'pad=5 strand=- repeatMasking=none
GGGGGGGTTTTAGTAAGCGGGGCCGGTTAGCTCAGTTGGTTAGAGCGTGG
TGCTAATAACGCTAAGGTCGCGGGTTCGATCCCCGTACTGGCCAGACGT
>Homo_sapiens_tRNA-Ala-AGC-21-1 range=chr6:26751898-26751995 5'pad=20 3'pad=5 strand=+ repeatMasking=none
AGAAAAGACAAGTGTAGTGTGGGGGATTAGCTCAAGCGGTAGGGTGCCTG
CTTAGCATGCAAGAGGTAGCAGGATCGACGCCTGCATTCTCCAGCTTC
>Homo_sapiens_tRNA-Met-CAT-4-2 range=chr6:26758545-26758642 5'pad=20 3'pad=5 strand=- repeatMasking=none
GCGCGGCATTATACTTCGTCGCCCTCTTAGCGCAGCGGGCAGCGCGTCAG
TCTCATAATCTGAAGGTCCTGAGTTCGAGCCTCAGAGAGGGCAGCTTT
>Homo_sapiens_tRNA-Met-CAT-4-3 range=chr6:26766424-26766521 5'pad=20 3'pad=5 strand=+ repeatMasking=none
GCGCGTTGATGCACTTCGTCGCCCTCTTAGCGCAGCGGGCAGCGCGTCAG
TCTCATAATCTGAAGGTCCTGAGTTCGAGCCTCAGAGAGGGCAGCTTT
>Homo_sapiens_tRNA-Ala-AGC-9-2 range=chr6:26771285-26771382 5'pad=20 3'pad=5 strand=- repeatMasking=none
GGGGGTGGTGTATCCTCAGTGGGGAATTAGCTCAGGCGGTAGAGCGCTCG
CTTAGCATGCGAGAGGTAGCGGGATCGACGCCCGCATTCTCCAGTTCC
>Homo_sapiens_tRNA-Ala-AGC-18-2 range=chr6:26773766-26773863 5'pad=20 3'pad=5 strand=- repeatMasking=none
GAAAAGACAAATGCGGTGTGGGGGAATTGGCTCAAGCGGTAGAGCGCTTG
CTTAGCATGCAAGAGGTAGCAGGATCGACGCCTGCACTCTCCAGCTTC
>Homo_sapiens_tRNA-Ile-AAT-7-2 range=chr6:26780812-26780910 5'pad=20 3'pad=5 strand=+ repeatMasking=none
AGGGTCCGTTCCGCCGGCGGGGCCGGTTAGCTCAGTTGGTCAGAGCGTGG
TGCTAATAACGCCAAGGTCGCGGGTTCGATCCCCGTACGGGCCACAGGC
>Homo_sapiens_tRNA-Ala-AGC-12-2 range=chr6:26796001-26796098 5'pad=20 3'pad=5 strand=- repeatMasking=none
AAACAAAGCTTCCCTGATATGGGGAATTAGCTCAAGTGGTAGAGCGCTTG
CTTAGCATGCAAGAGGTAGTGGGATCGATGCCCACATTCTCCAAACTT
>Homo_sapiens_tRNA-Ile-TAT-2-2 range=chr6:26988105-26988223 5'pad=20 3'pad=5 strand=+ repeatMasking=none
ACCGGAAGTAGAAACTGGGTGCTCCAGTGGCGCAATCGGTTAGCGCGCGG
TACTTATATGGCAGTATGTGTGCGAGTGATGCCGAGGTTGTGAGTTCGAG
CCTCACCTGGAGCATTGTT
>Homo_sapiens_tRNA-Pro-CGG-2-1 range=chr6:27059501-27059597 5'pad=20 3'pad=5 strand=+ repeatMasking=none
AGCAAAAGCCATTTCTAAGTGGCTCGTTGGTCTAGGGGTATGATTCTCGC
TTCGGGTGTGAGAGGTCCCGGGTTCAAATCCCGGACGAGCCCACTTC
>Homo_sapiens_tRNA-Ser-GCT-1-1 range=chr6:27065065-27065171 5'pad=20 3'pad=5 strand=+ repeatMasking=none
CGGGAAACGTGGGTTATCAAGACGAGGTGGCCGAGTGGTTAAGGCGATGG
ACTGCTAATCCATTGTGCTCTGCACGCGTGGGTTCGAATCCCACCCTCGT
CGGGGGA
>Homo_sapiens_tRNA-Val-CAC-9-1 range=chr6:27118002-27118099 5'pad=20 3'pad=5 strand=+ repeatMasking=none
TTAAAAAAACCATGGAATGAGTTTCTGTAGTATGGTGGTTATCACGTTAG
TCTCACACGTGAAAGGTCCCTGGTTCGAAACCAGGTGGAAACACATTT
>Homo_sapiens_tRNA-His-GTG-1-5 range=chr6:27125886-27125982 5'pad=20 3'pad=5 strand=+ repeatMasking=none
GCAGCGGCCTCTGGTGGCGTGCCGTGATCGTATAGTGGTTAGTACTCTGC
GTTGTGGCCGCAGCAACCTCGGTTCGAATCCGAGTCACGGCAGTACC
>Homo_sapiens_tRNA-Thr-AGT-6-1 range=chr6:27130030-27130128 5'pad=20 3'pad=5 strand=+ repeatMasking=none
CTGAACATATGCCCAACAGGGGCCCTGTGGCTTAGCTGGTCAAAGCGCCT
GTCTAGTAAACAGGAGATCCTGGGTTCGAATCCCAGCGGGGCCTTACGT
>Homo_sapiens_tRNA-Ile-AAT-5-2 range=chr6:27144989-27145087 5'pad=20 3'pad=5 strand=- repeatMasking=none
AAAGACCCTCCCACCAAGGAGGCCGGTTAGCTCAGTTGGTTAGAGCGTGG
TGCTAATAACGCCAAGGTCGCGGGTTCGATCCCCGTACGGGCCACTTCC
>Homo_sapiens_tRNA-Val-CAC-6-1 range=chr6:27173862-27173959 5'pad=20 3'pad=5 strand=- repeatMasking=none
GGTAACCCTTTCCCACAGTTGTTTCCGTAGTGGAGTGGTTATCACGTTCG
CCTCACACGCGAAAGGTCCCCGGTTTGAAACCAGGCGGAAACATTCTT
>Homo_sapiens_tRNA-Ser-CGA-2-1 range=chr6:27177608-27177714 5'pad=20 3'pad=5 strand=+ repeatMasking=none
AAATAGTAACCATTTAGAGGGCTGTGATGGCCGAGTGGTTAAGGCGTTGG
ACTCGAAATCCAATGGGGTCTCCCCGCGCAGGTTCAAATCCTGCTCACAG
CGCTTCT
>Homo_sapiens_tRNA-Arg-ACG-2-2 range=chr6:27181618-27181715 5'pad=20 3'pad=5 strand=- repeatMasking=none
ATCGAGAGACCCACAACGACGGGCCAGTGGCGCAATGGATAACGCGTCTG
ACTACGGATCAGAAGATTCTAGGTTCGACTCCTGGCTGGCTCGGAGGC
>Homo_sapiens_tRNA-Arg-ACG-2-3 range=chr6:27182932-27183029 5'pad=20 3'pad=5 strand=+ repeatMasking=none
GTAGTCAAAAGCGCAACCGAGGGCCAGTGGCGCAATGGATAACGCGTCTG
ACTACGGATCAGAAGATTCTAGGTTCGACTCCTGGCTGGCTCGGGTGT
>Homo_sapiens_tRNA-Leu-TAA-4-1 range=chr6:27198329-27198436 5'pad=20 3'pad=5 strand=- repeatMasking=none
CAACAAAACTGGCTGTTATCACCGGGATGGCTGAGTGGTTAAGGCGTTGG
ACTTAAGATCCAATGGACAGGTGTCCGCGTGGGTTCGAGCCCCACTCCCG
GTAAGCGT
>Homo_sapiens_tRNA-Val-AAC-5-1 range=chr6:27203268-27203365 5'pad=20 3'pad=5 strand=+ repeatMasking=none
AAAACACTCTCACTAAGCGAGTTTCCGTAGTGTAGTGGTTATCACGTTTG
CCTAACACGCGAAAGGTCCCCGGTTCGAAACCGGGCAGAAACAGAGCG
>Homo_sapiens_tRNA-Ile-AAT-5-3 range=chr6:27205345-27205443 5'pad=20 3'pad=5 strand=- repeatMasking=none
AGAACAACTGTTTTCCGGGTGGCCGGTTAGCTCAGTTGGTTAGAGCGTGG
TGCTAATAACGCCAAGGTCGCGGGTTCGATCCCCGTACGGGCCACGAGG
>Homo_sapiens_tRNA-Ile-AAT-chr6-37 range=chr6:27228690-27228789 5'pad=20 3'pad=5 strand=+ repeatMasking=none
GCCACAATTCTCGTCCCGCCGGCCGGTTAGCTCGGTTGCTTAGAGTGTTG
TGTTAATTACGCTAAAGGTCGTGGGTTTGATCCTCTTACCGGCCACATGA
>Homo_sapiens_tRNA-Ile-AAT-9-1 range=chr6:27241719-27241817 5'pad=20 3'pad=5 strand=+ repeatMasking=none
GGGAAGAGACCCAAAATGTTGGCTGGTTAGTTCAGTTGGTTAGAGCGTGG
TGCTAATAACGCCAAGGTCGTGGGTTCGATCCCCATATCGGCCACATAT
>Homo_sapiens_tRNA-Ile-AAT-3-1 range=chr6:27242985-27243083 5'pad=20 3'pad=5 strand=- repeatMasking=none
GAAGAGCTGCACCCAGCGTCGGCTGGTTAGCTCAGTTGGTTAGAGCGTGG
TGCTAATAACGCCAAGGTCGCGGGTTCGATCCCCGTACTGGCCACGTAT
>Homo_sapiens_tRNA-Val-CAC-2-1 range=chr6:27248044-27248141 5'pad=20 3'pad=5 strand=- repeatMasking=none
AAAAACTATCAAATGTCAGGGCTTCTGTAGTGTAGTGGTTATCACGTTCG
CCTCACACGCGAAAGGTCCCCGGTTCGAAACCGGGCAGAAGCAACCTG
>Homo_sapiens_tRNA-Ile-AAT-10-1 range=chr6:27251844-27251942 5'pad=20 3'pad=5 strand=+ repeatMasking=none
GGAAGTGAACTTCGCGTCGTGGCCGGTTAACTTAATTGGTTAGAGCGTGG
TGCTAATAATGTCAAGGTTGCGGGTTGGATCCCCGAACGGGCCACAGTG
>Homo_sapiens_tRNA-Val-TAC-4-1 range=chr6:27258385-27258482 5'pad=20 3'pad=5 strand=+ repeatMasking=none
GAAGCCAACGCAGCACACAGGTTTCCGTGGTGTAGTGGTTATCACATTCG
CCTTACACGCGAAAGGTCCTCGGGTCGAAACCGAGCGGAAACAACTTG
>Homo_sapiens_tRNA-Ser-ACT-1-1 range=chr6:27261651-27261749 5'pad=20 3'pad=5 strand=+ repeatMasking=none
AAAAGCACAGATTTGCGGTCGGCCGGTTAGCTCAGTTGGTTAGAGCGTGC
TGCTACTAATGCCAGGGTCGAGGTTTCGATCCCCGTACGGGCCTTTGGC
>Homo_sapiens_tRNA-Gln-CTG-5-1 range=chr6:27263192-27263288 5'pad=20 3'pad=5 strand=+ repeatMasking=none
GAAATGCTAGTTCAGCTTCAGGTTCCATGGTGTAATGGTTAGCACTCTGG
ACTCTGAATCCGGTAATCCGAGTTCAAATCTCGGTGGAACCTTGGAT
>Homo_sapiens_tRNA-Ser-GCT-2-1 range=chr6:27265755-27265861 5'pad=20 3'pad=5 strand=+ repeatMasking=none
AAACACATTTTCCCCAGAAGGACGAGGTGGCCGAGTGGTTAAGGCGATGG
ACTGCTAATCCATTGTGCTCTGCACGCGTGGGTTCGAATCCCACCTTCGT
CGACCGT
>Homo_sapiens_tRNA-Thr-CGT-6-1 range=chr6:27271563-27271659 5'pad=20 3'pad=5 strand=- repeatMasking=none
AGTAGAGTGTTTTCTCCGTGGGCAGAGTGGTGCAGCGGAAGCGTGCTGGG
CCCGTAACCCAGAGGTCAATGGATCGAAGCCATCCTTGGCTAGGGTG
>Homo_sapiens_tRNA-iMet-CAT-1-5 range=chr6:27300759-27300855 5'pad=20 3'pad=5 strand=- repeatMasking=none
GTGGTCTTCAGAAACCGCTTAGCAGAGTGGCGCAGCGGAAGCGTGCTGGG
CCCATAACCCAGAGGTCGATGGATCGAAACCATCCTCTGCTATGAGT
>Homo_sapiens_tRNA-Lys-TTT-6-1 range=chr6:27302764-27302861 5'pad=20 3'pad=5 strand=- repeatMasking=none
ATGAAACAGTTCCCTAAGGAGCCTGGGTAGCTCAGTCGGTAGAGCATCAG
ACTTTTAATCTGAGGGTCCAGGGTTCAAGTCCCTGTCCAGGCGCTAAA
>Homo_sapiens_tRNA-Ser-AGA-2-2 range=chr6:27446571-27446677 5'pad=20 3'pad=5 strand=+ repeatMasking=none
AGGGAGCCTTCTCCATTCGTGTAGTCGTGGCCGAGTGGTTAAGGCGATGG
ACTAGAAATCCATTGGGGTCTCCCCGCGCAGGTTCGAATCCTGCCGACTA
CGGGATG
>Homo_sapiens_tRNA-Asp-GTC-2-6 range=chr6:27447433-27447529 5'pad=20 3'pad=5 strand=+ repeatMasking=none
AGCTCCATTTTCACGTCAATTCCTCGTTAGTATAGTGGTGAGTATCCCCG
CCTGTCACGCGGGAGACCGGGGTTCGATTCCCCGACGGGGAGGAGGC
>Homo_sapiens_tRNA-Ser-AGA-2-3 range=chr6:27463573-27463679 5'pad=20 3'pad=5 strand=+ repeatMasking=none
AAGGGTGAAGTTCCACAGCTGTAGTCGTGGCCGAGTGGTTAAGGCGATGG
ACTAGAAATCCATTGGGGTCTCCCCGCGCAGGTTCGAATCCTGCCGACTA
CGGGGTG
>Homo_sapiens_tRNA-Ser-AGA-2-4 range=chr6:27470798-27470904 5'pad=20 3'pad=5 strand=+ repeatMasking=none
AAAAAACGTTGTGATTCTGTGTAGTCGTGGCCGAGTGGTTAAGGCGATGG
ACTAGAAATCCATTGGGGTCTCCCCGCGCAGGTTCGAATCCTGCCGACTA
CGAGTTC
>Homo_sapiens_tRNA-Asp-GTC-2-7 range=chr6:27471503-27471599 5'pad=20 3'pad=5 strand=+ repeatMasking=none
ACTCGCTGACGCAGAGTTCTTCCTCGTTAGTATAGTGGTGAGTATCCCCG
CCTGTCACGCGGGAGACCGGGGTTCGATTCCCCGACGGGGAGAAAAG
>Homo_sapiens_tRNA-Ser-TGA-4-1 range=chr6:27473602-27473708 5'pad=20 3'pad=5 strand=- repeatMasking=none
CAAGAGCACTACACAGGTGCGTAGTCGTGGCCGAGTGGTTAAGGCGATGG
ACTTGAAATCCATTGGGGTTTCCCCGCGCAGGTTCGAATCCTGTCGGCTA
CGGTTTG
>Homo_sapiens_tRNA-Gln-CTG-1-2 range=chr6:27487288-27487384 5'pad=20 3'pad=5 strand=+ repeatMasking=none
AAAAACACGAGCTATTGCGAGGTTCCATGGTGTAATGGTTAGCACTCTGG
ACTCTGAATCCAGCGATCCGAGTTCAAATCTCGGTGGAACCTGTCGT
>Homo_sapiens_tRNA-Ser-AGA-3-1 range=chr6:27499967-27500073 5'pad=20 3'pad=5 strand=+ repeatMasking=none
ATGGACAAAGTGTCCTTCACGTAGTCGTGGCCGAGTGGTTAAGGCGATGG
ACTAGAAATCCATTGGGGTTTCCCCACGCAGGTTCGAATCCTGCCGACTA
CGGTCCC
>Homo_sapiens_tRNA-Ser-AGA-1-1 range=chr6:27509549-27509655 5'pad=20 3'pad=5 strand=- repeatMasking=none
ATGGGCAAAGCATTCTTTGTGTAGTCGTGGCCGAGTGGTTAAGGCGATGG
ACTAGAAATCCATTGGGGTTTCCCCGCGCAGGTTCGAATCCTGCCGACTA
CGATAAC
>Homo_sapiens_tRNA-Ser-TGA-2-1 range=chr6:27513448-27513554 5'pad=20 3'pad=5 strand=+ repeatMasking=none
GTCAGCGATGGCGTAGGTAGGTAGTCGTGGCCGAGTGGTTAAGGCGATGG
ACTTGAAATCCATTGGGGTTTCCCCGCGCAGGTTCGAATCCTGCCGACTA
CGGTTTT
>Homo_sapiens_tRNA-Gln-CTG-2-1 range=chr6:27515526-27515622 5'pad=20 3'pad=5 strand=- repeatMasking=none
GGGTGAAGCGTACCAAGAGGGGTTCCATGGTGTAATGGTTAGCACTCTGG
ACTCTGAATCCAGCGATCCGAGTTCAAGTCTCGGTGGAACCTGCTCG
>Homo_sapiens_tRNA-Ser-AGA-4-1 range=chr6:27521187-27521293 5'pad=20 3'pad=5 strand=- repeatMasking=none
GTAGTCATGCTGTCATGTCTGTAGTCGTGGCCGAGTGGTTAAGGTGATGG
ACTAGAAACCCATTGGGGTCTCCCCGCGCAGGTTCGAATCCTGCCGACTA
CGTTTGA
>Homo_sapiens_tRNA-Arg-TCT-5-1 range=chr6:27529943-27530054 5'pad=20 3'pad=5 strand=+ repeatMasking=none
AAACGGGGGGAGCTCAAGCAGGCTCTGTGGCGCAATGGATAGCGCATTGG
ACTTCTAGCCTAAATCAAGAGATTCAAAGGTTGCGGGTTCGAGTCCCTCC
AGAGTCGCATGT
>Homo_sapiens_tRNA-Lys-TTT-9-1 range=chr6:27543826-27543923 5'pad=20 3'pad=5 strand=+ repeatMasking=none
AACAAAGTTTTCGCAAAAGAACCTGGGTAGCTCAGTAGGTAGAACATCAG
ACTTTTAATCTGAGGGTCTAGGGTTCAAGTCCCTGTCCAGGCGTTGAG
>Homo_sapiens_tRNA-Asp-GTC-3-1 range=chr6:27551231-27551327 5'pad=20 3'pad=5 strand=- repeatMasking=none
CGATTTTTTTTGTTAAGTCTTCCTCGTTAGTATAGTGGTGAGTGTCCCCG
TCTGTCACGCGGGAGACCGGGGTTCGATTCCCCGACGGGGAGACGAA
>Homo_sapiens_tRNA-Lys-TTT-4-1 range=chr6:27559588-27559685 5'pad=20 3'pad=5 strand=- repeatMasking=none
GTTAGAGCCCAGTGTAGAGAGCCTGGATAGCTCAGTCGGTAGAGCATCAG
ACTTTTAATCTGAGGGTCCAGGGTTCAAGTCCCTGTTCAGGCGAACTT
>Homo_sapiens_tRNA-iMet-CAT-1-6 range=chr6:27560595-27560691 5'pad=20 3'pad=5 strand=- repeatMasking=none
GCACAACAGCTGAAGGGGACAGCAGAGTGGCGCAGCGGAAGCGTGCTGGG
CCCATAACCCAGAGGTCGATGGATCGAAACCATCCTCTGCTAGGTGC
>Homo_sapiens_tRNA-Leu-CAA-3-1 range=chr6:27570343-27570474 5'pad=20 3'pad=5 strand=- repeatMasking=none
CTTAAGGAGTAACAGTGCGTGTCAGGATGGCCGAGTGGTCTAAGGCGCCA
GACTCAAGTTGCTACTTCCCAGGTTTGGGGCTTCTGGTCTCCGCATGGAG
GCGTGGGTTCGAATCCCACTTCTGACACAGCT
>Homo_sapiens_tRNA-Leu-CAA-2-1 range=chr6:27573412-27573544 5'pad=20 3'pad=5 strand=- repeatMasking=none
TCAAGGATTTTTGTCACAGTGTCAGGATGGCCGAGTGGTCTAAGGCGCCA
GACTCAAGCTTACTGCTTCCTGTGTTCGGGTCTTCTGGTCTCCGTATGGA
GGCGTGGGTTCGAATCCCACTTCTGACACAGCC
>Homo_sapiens_tRNA-Thr-CGT-5-1 range=chr6:27586115-27586213 5'pad=20 3'pad=5 strand=+ repeatMasking=none
ATTAAGTTCAATTCTATCGTGGCCCTGTAGCTCAGCGGTTGGAGCGCTGG
TCTCGTAAACCTAGGGGTCGTGAGTTCAAATCTCACCAGGGCCTAACAG
>Homo_sapiens_tRNA-Ile-TAT-2-3 range=chr6:27599180-27599298 5'pad=20 3'pad=5 strand=+ repeatMasking=none
GGCCAAGCAAAGGAAAGCATGCTCCAGTGGCGCAATCGGTTAGCGCGCGG
TACTTATACAACAGTATATGTGCGGGTGATGCCGAGGTTGTGAGTTCGAG
CCTCACCTGGAGCATGTTT
>Homo_sapiens_tRNA-Val-AAC-3-1 range=chr6:27618702-27618799 5'pad=20 3'pad=5 strand=- repeatMasking=none
TCACTCCCACCAGCAGGGTTGTTTCCGTAGTGTAGTGGTTATCACGTTCG
CCTAACACGCGAAAGGTCCCTGGATCAAAACCAGGCGGAAACAAGTGG
>Homo_sapiens_tRNA-Phe-GAA-7-1 range=chr6:27632525-27632625 5'pad=20 3'pad=5 strand=+ repeatMasking=none
CAACTCATTCCTTATAGATGGCCGAAATAGCTCAATTGGGAGAGTGTTAG
ACTGAAGATCTTCTGCAGGTCTCTGGTTCAATTCCGGGTTTCGACAGCTG
T
>Homo_sapiens_tRNA-Ile-AAT-8-1 range=chr6:27636342-27636440 5'pad=20 3'pad=5 strand=+ repeatMasking=none
AAACAGCAGCGCATTCGTGTGGCCGGTTAGCTCAGTCGGCTAGAGCGTGG
TGCTAATAACGCCAAGGTCGCGGGTTCGATCCCCGTACGGGCCACTGGA
>Homo_sapiens_tRNA-Arg-ACG-2-4 range=chr6:27638339-27638436 5'pad=20 3'pad=5 strand=- repeatMasking=none
TAAGACAGCGTTACAGGCAGGGGCCAGTGGCGCAATGGATAACGCGTCTG
ACTACGGATCAGAAGATTCTAGGTTCGACTCCTGGCTGGCTCGCTTGT
>Homo_sapiens_tRNA-Ser-CGA-3-1 range=chr6:27640224-27640330 5'pad=20 3'pad=5 strand=- repeatMasking=none
AAACAAAAAGTGTCCTCGGAGCTGTGATGGCCGAGTGGTTAAGGTGTTGG
ACTCGAAATCCAATGGGGGTTCCCCGCGCAGGTTCAAATCCTGCTCACAG
CGTCGCC
>Homo_sapiens_tRNA-Val-AAC-4-1 range=chr6:27648880-27648977 5'pad=20 3'pad=5 strand=- repeatMasking=none
TAAGGGAGCAGAAAGAGGGTGTTTCCGTAGTGTAGTGGTTATCACGTTCG
CCTAACACGCGAAAGGTCCGCGGTTCGAAACCGGGCGGAAACAGGTAG
>Homo_sapiens_tRNA-Thr-AGT-2-2 range=chr6:27652469-27652567 5'pad=20 3'pad=5 strand=- repeatMasking=none
TCGAGGGCTTTCTCGGCTGTGGCTCCGTGGCTTAGCTGGTTAAAGCGCCT
GTCTAGTAAACAGGAGATCCTGGGTTCGAATCCCAGCGGGGCCTTGATT
>Homo_sapiens_tRNA-Ile-AAT-2-1 range=chr6:27655947-27656045 5'pad=20 3'pad=5 strand=+ repeatMasking=none
AGTAAGGCATCCTGTCATCCGGCCGGTTAGCTCAGTTGGTTAGAGCGTGG
TGCTAATAACGCCAAGGTCGCGGGTTCGATCCCCGTACTGGCCAAGTAT
>Homo_sapiens_tRNA-Leu-TAA-2-1 range=chr6:27688893-27689000 5'pad=20 3'pad=5 strand=- repeatMasking=none
CCTTGAAACTTGCCCCAGTCACCGGGATGGCCGAGTGGTTAAGGCGTTGG
ACTTAAGATCCAATGGGCTGGTGCCCGCGTGGGTTCGAACCCCACTCTCG
GTAGGTTA
>Homo_sapiens_tRNA-Thr-AGT-4-1 range=chr6:27694453-27694551 5'pad=20 3'pad=5 strand=+ repeatMasking=none
CCCCTACACAACACAGGTGAGGCTTCGTGGCTTAGCTGGTTAAAGCGCCT
GTCTAGTAAACAGGAGATCCTGGGTTCGAATCCCAGCGAGGCCTCTTTA
>Homo_sapiens_tRNA-Val-CAC-7-1 range=chr6:27696322-27696419 5'pad=20 3'pad=5 strand=- repeatMasking=none
TTCTATAATATGAGTTAGGGGTTTCCGTAGTGTAGTGGTTATTATGTTCG
CCTCACACGCGAAAAGTCCCCGGTTCGAAATCAGGCGGGAACATTGTA
>Homo_sapiens_tRNA-Val-AAC-1-5 range=chr6:27721174-27721271 5'pad=20 3'pad=5 strand=- repeatMasking=none
AAGAAGCTTTGTAACCGTTGGTTTCCGTAGTGTAGTGGTTATCACGTTCG
CCTAACACGCGAAAGGTCCCCGGTTCGAAACCGGGCGGAAACAAAGAG
>Homo_sapiens_tRNA-iMet-CAT-2-1 range=chr6:27745644-27745740 5'pad=20 3'pad=5 strand=+ repeatMasking=none
GTAGAAGCGTGTTTTCCGTTAGCAGAGTGGCGCAGCGGAAGCGTGCTGGG
CCCATAACCCAGAGGTCGATGGATCTAAACCATCCTCTGCTAAAGAA
>Homo_sapiens_tRNA-Gln-CTG-6-1 range=chr6:27759130-27759226 5'pad=20 3'pad=5 strand=- repeatMasking=none
GGGAAAATCGCTAAGAACTTGGCCCCATGGTGTAATGGTCAGCACTCTGG
ACTCTGAATCCAGCGATCCGAGTTCAAATCTCGGTGGGACCCAGTCT
>Homo_sapiens_tRNA-Gln-TTG-3-3 range=chr6:27763635-27763731 5'pad=20 3'pad=5 strand=- repeatMasking=none
TCATAAGCAGGCTTATAGGTGGCCCCATGGTGTAATGGTTAGCACTCTGG
ACTTTGAATCCAGCGATCCGAGTTCAAATCTCGGTGGGACCTTCTTG
>Homo_sapiens_tRNA-iMet-CAT-1-7 range=chr6:27870266-27870362 5'pad=20 3'pad=5 strand=- repeatMasking=none
CAAATATCACTACCGTATAGAGCAGAGTGGCGCAGCGGAAGCGTGCTGGG
CCCATAACCCAGAGGTCGATGGATCGAAACCATCCTCTGCTATTTTT
>Homo_sapiens_tRNA-Gly-GCC-2-3 range=chr6:27870681-27870776 5'pad=20 3'pad=5 strand=- repeatMasking=none
AGGCTTCTTTTGTACGCGAGGCATTGGTGGTTCAGTGGTAGAATTCTCGC
CTGCCACGCGGGAGGCCCGGGTTCGATTCCCGGCCAATGCAACGAT
>Homo_sapiens_tRNA-Ser-GCT-5-1 range=chr6:28180795-28180901 5'pad=20 3'pad=5 strand=+ repeatMasking=none
AAGTTGTTGATTCTTTGTGTGACGAGGTGGCCGAGTGGTTAAGGCGATGG
ACTGCTAATCCATTGTGCTCTGCACACGTGGGTTCGAATCCCATCCTCGT
CGGCTGC
>Homo_sapiens_tRNA-Thr-TGT-1-1 range=chr6:28442324-28442422 5'pad=20 3'pad=5 strand=- repeatMasking=none
GCAACTTCACTGCACATGTAGGCTCTATGGCTTAGTTGGTTAAAGCGCCT
GTCTTGTAAACAGGAGATCCTGGGTTCGAATCCCAGTAGAGCCTTAAGG
>Homo_sapiens_tRNA-Leu-AAG-4-1 range=chr6:28446395-28446501 5'pad=20 3'pad=5 strand=- repeatMasking=none
TCCTAATACTGGACTAGCGTGGTAGCGTGGCCGAGTGGTCTAAGACGCTG
GATTAAGGCTCCAGTCTCTTCGGGGGCGTGGGTTTGAATCCCACCGCTGC
CAGGTTT
>Homo_sapiens_tRNA-Thr-CGT-1-1 range=chr6:28456765-28456863 5'pad=20 3'pad=5 strand=- repeatMasking=none
TCTAAAGAGTGCTTCCGCGTGGCTCTATGGCTTAGTTGGTTAAAGCGCCT
GTCTCGTAAACAGGAGATCCTGGGTTCGACTCCCAGTGGGGCCTGATGT
>Homo_sapiens_tRNA-Ile-TAT-3-1 range=chr6:28505347-28505465 5'pad=20 3'pad=5 strand=+ repeatMasking=none
AAATCCTTATTATTTCTGTGGCTCCAGTGGCGCAATCGGTTAGCGCGCGG
TACTTATAAGACAGTGCACCTGTGAGCAATGCCGAGGTTGTGAGTTCAAG
CCTCACCTGGAGCAGTTTT
>Homo_sapiens_tRNA-Arg-TCG-5-1 range=chr6:28510886-28510983 5'pad=20 3'pad=5 strand=- repeatMasking=none
TTGCAGTTGCTAAGCCATGGGACCACGTGGCCTAATGGATAAGGCGTCTG
ACTTCGGATCAGAAGATTGAGGGTTCGAATCCCTTCGTGGTTGATTCT
>Homo_sapiens_tRNA-Gln-TTG-2-1 range=chr6:28557136-28557232 5'pad=20 3'pad=5 strand=+ repeatMasking=none
CCTACTGTACCCTTGTGGTTGGTCCCATGGTGTAATGGTTAGCACTCTGG
ACTTTGAATCCAGCAATCCGAGTTCGAATCTCGGTGGGACCTTTCAA
>Homo_sapiens_tRNA-Ser-GCT-4-1 range=chr6:28565112-28565218 5'pad=20 3'pad=5 strand=- repeatMasking=none
CTTTGCCACGCTTAGCATGTGACGAGGTGGCCGAGTGGTTAAGGCGATGG
ACTGCTAATCCATTGTGCTCTGCACGCGTGGGTTCGAATCCCATCCTCGT
CGTTTCT
>Homo_sapiens_tRNA-Ala-AGC-3-1 range=chr6:28574913-28575009 5'pad=20 3'pad=5 strand=+ repeatMasking=none
AAAGCAACCTGTCTGTGGTTGGGGGTGTAGCTCAGTGGTAGAGCGCGTGC
TTAGCATGTACGAGGTCCCGGGTTCAATCCCCGGCACCTCCACCAGT
>Homo_sapiens_tRNA-Ala-TGC-9-1 range=chr6:28601854-28601950 5'pad=20 3'pad=5 strand=- repeatMasking=none
AAGAAGGTTTTAGTGCTTAGGTGGATGTAGTTTAGTGGTAGAACGCGCGC
TTTGCATGTATGAGGTCCCGGTTTCGATCCCTGGCGTTTCCACTTTA
>Homo_sapiens_tRNA-Ala-TGC-2-1 range=chr6:28611202-28611298 5'pad=20 3'pad=5 strand=+ repeatMasking=none
AACAACAAGGGTCTATGTGTGGGGATGTAGCTCAGTGGTAGAGCGCATGC
TTTGCATGTATGAGGTCCCGGGTTCGATCCCCGGCATCTCCAATAGG
>Homo_sapiens_tRNA-Thr-CGT-3-1 range=chr6:28615979-28616077 5'pad=20 3'pad=5 strand=- repeatMasking=none
GCCACAGAATCAGCACGGCTGGCTCTGTGGCTTAGTTGGCTAAAGCGCCT
GTCTCGTAAACAGGAGATCCTGGGTTCGAATCCCAGCGGGGCCTTAGGG
>Homo_sapiens_tRNA-Ala-AGC-4-1 range=chr6:28626009-28626105 5'pad=20 3'pad=5 strand=- repeatMasking=none
AGACGAACGTTTTTCGAGGTGGGGATGTAGCTCAGTGGTAGAGCGCATGC
TTAGCATGCATGAGGTCCCGGGTTCGATCCCCAGCATCTCCAGTGTT
>Homo_sapiens_tRNA-Ala-CGC-2-1 range=chr6:28641608-28641704 5'pad=20 3'pad=5 strand=- repeatMasking=none
GTTACAACCGACTTGTGCCAGGGGATGTAGCTCAGTGGTAGAGCGCATGC
TTCGCATGTATGAGGCCCCGGGTTCGATCCCCGGCATCTCCAAGGCG
>Homo_sapiens_tRNA-Lys-TTT-13-1 range=chr6:28660982-28661080 5'pad=20 3'pad=5 strand=- repeatMasking=none
AGGGAAGGTTGCTGTCGTGAGCCTGGGTAGCTCAGTCGGTAGAGCTATCA
GACTTTTAGCCTGAGGATTCAGGGTTCAATCCCTTGCTGGGGCGTAAGG
>Homo_sapiens_tRNA-Ala-CGC-5-1 range=chr6:28663704-28663800 5'pad=20 3'pad=5 strand=- repeatMasking=none
CCCAGGAAGTTTGAGAGTCAGGGGGTGTAGATCAGTGGTAGAGCGCATGC
TTCGCATGTACGAGGTCCCTGGTTCAATCCCTGGTACCTCCATTTTT
>Homo_sapiens_tRNA-Ala-AGC-5-1 range=chr6:28678346-28678442 5'pad=20 3'pad=5 strand=+ repeatMasking=none
AGCAAAAAAGCTAGCTTTAAGGGGGTGTAGCTCAGTGGTAGAGCGCGTGC
TTAGCATGCACGAGGCCCTGGGTTCAATCCCCAGCACCTCCATGTAT
>Homo_sapiens_tRNA-Ala-AGC-7-1 range=chr6:28687461-28687557 5'pad=20 3'pad=5 strand=+ repeatMasking=none
AAAAAAAAGGCTATTGCAACGGGGGTGTAGCTCAGTGGTAGAGCGCGTGC
TTAGCATGCACGAGGCCCCGGGTTCAATCCCTGGCACCTCCAGTAGT
>Homo_sapiens_tRNA-Thr-AGT-3-1 range=chr6:28693775-28693873 5'pad=20 3'pad=5 strand=+ repeatMasking=none
AACCAAAAACAGTCTCCGTGGGCTCCGTAGCTTAGTTGGTTAAAGCGCCT
GTCTAGTAAACAGGAGATCCTGGGTTCGACTCCCAGCGGGGCCTTGGTT
>Homo_sapiens_tRNA-Phe-GAA-11-1 range=chr6:28694850-28694947 5'pad=20 3'pad=5 strand=- repeatMasking=none
AAATTTTCAGTCTACAGTAAGCTGAGATAGCTCGGTTGGGAGGGCATCAG
CCTGAAGATCTAAAGGAGACTGGTTCAATTCTGGGTTTTGGCAACTTT
>Homo_sapiens_tRNA-Ala-CGC-4-1 range=chr6:28697072-28697168 5'pad=20 3'pad=5 strand=+ repeatMasking=none
ACAGAACTCTCATGCGGTCAGGGGGTGTAGCTCAGTGGTAGAGCGCGTGC
TTCGCATGTACGAGGCCCCGGGTTCGACCCCCGGCTCCTCCAGTTGT
>Homo_sapiens_tRNA-Val-AAC-6-1 range=chr6:28703201-28703297 5'pad=20 3'pad=5 strand=- repeatMasking=none
AAGAAAACGGCATTGTAAGTGGGGGTGTAGCTCAGTGGTAGAGCGTATGC
TTAACATTCATGAGGCTCTGGGTTCGATCCCCAGCACTTCCACAAGT
>Homo_sapiens_tRNA-Arg-CCG-1-1 range=chr6:28710724-28710821 5'pad=20 3'pad=5 strand=- repeatMasking=none
GCAAATTAGCACCCGCGTGCGGCCGCGTGGCCTAATGGATAAGGCGTCTG
ATTCCGGATCAGAAGATTGAGGGTTCGAGTCCCTTCGTGGTCGTGTTC
>Homo_sapiens_tRNA-Lys-TTT-7-1 range=chr6:28715501-28715598 5'pad=20 3'pad=5 strand=+ repeatMasking=none
GTGGGTTGCGTCTACCCAGGGCCTGGATAGCTCAGTTGGTAGAACATCAG
ACTTTTAATCTGACGGTGCAGGGTTCAAGTCCCTGTTCAGGCGAAATA
>Homo_sapiens_tRNA-Ala-TGC-6-1 range=chr6:28726136-28726232 5'pad=20 3'pad=5 strand=- repeatMasking=none
ACAAAACAGTCTTTCAGGAGGGGGGTGTAGCTCAGTGGTAGAGCACATGC
TTTGCATGTGTGAGGCCCCGGGTTCGATCCCCGGCACCTCCAAATGG
>Homo_sapiens_tRNA-Phe-GAA-6-1 range=chr6:28731369-28731467 5'pad=20 3'pad=5 strand=- repeatMasking=none
AAGGGTGTGTGCTTAGAGTAGCTGAAATAGCTCAGTTGGGAGAGCGTTAG
ACTGAAGATCTTAAAGTTCCCTGGTTCAACCCTGGGTTTCAGCCAGCAT
>Homo_sapiens_tRNA-Phe-GAA-5-1 range=chr6:28732144-28732238 5'pad=20 3'pad=5 strand=+ repeatMasking=none
AACGGCACGTGCTTAGAGTAGCCAAAATTGCTCAGTTGGGAGAGCGTTAG
ACTGAAGATCTAAAGGTCCCTGGTTCGATCCCGGGTTTCACCAGG
>Homo_sapiens_tRNA-Ala-AGC-23-1 range=chr6:28746539-28746635 5'pad=20 3'pad=5 strand=- repeatMasking=none
CCAAGCTCCTGATCTCCTGCGGGGGTATAGCTCAGGGACAGAGCACGTGG
TTAGCATGCGTGAGGTCCTGCGTTCAACTTCCAGTATTTCCACTCTT
>Homo_sapiens_tRNA-Ala-TGC-1-1 range=chr6:28757542-28757638 5'pad=20 3'pad=5 strand=- repeatMasking=none
AGAAGGATTTTTTTCAGGAAGGGGGTGTAGCTCAGTGGTAGAGCGCATGC
TTTGCATGTATGAGGTCCCGGGTTCGATCCCCGGCACCTCCAAACGG
>Homo_sapiens_tRNA-Phe-GAA-1-1 range=chr6:28758494-28758591 5'pad=20 3'pad=5 strand=- repeatMasking=none
TAAAACAACAAATTCGGGAAGCCGAAATAGCTCAGTTGGGAGAGCGTTAG
ACTGAAGATCTAAAGGTCCCTGGTTCGATCCCGGGTTTCGGCAGGGTT
>Homo_sapiens_tRNA-Ala-AGC-1-1 range=chr6:28763736-28763832 5'pad=20 3'pad=5 strand=- repeatMasking=none
CCGAAGGCCCTGAGTCCAGAGGGGGTATAGCTCAGTGGTAGAGCGCGTGC
TTAGCATGCACGAGGTCCTGGGTTCGATCCCCAGTACCTCCAGGCCG
>Homo_sapiens_tRNA-Ala-TGC-7-1 range=chr6:28770572-28770667 5'pad=20 3'pad=5 strand=- repeatMasking=none
ACAAATGGGTGTTATAGTAAGGGGGTGTAGCTCAGTGGTAGAGCGCATGC
TTTGCATGTATGAGGCCTCGGTTCGATCCCCGACACCTCCAAGTGA
>Homo_sapiens_tRNA-Phe-GAA-3-1 range=chr6:28775605-28775702 5'pad=20 3'pad=5 strand=- repeatMasking=none
AAAGCAGTAGGATCACGGTGGCCGAGATAGCTCAGTTGGGAGAGCGTTAG
ACTGAAGATCTAAAGGTCCCTGGTTCAATCCCGGGTTTCGGCAGTTGC
>Homo_sapiens_tRNA-Ala-AGC-6-1 range=chr6:28779844-28779940 5'pad=20 3'pad=5 strand=- repeatMasking=none
TAAAAGGCAAGTCTTCCAGAGGGGGTATAGCTCAGCGGTAGAGCGCGTGC
TTAGCATGCACGAGGTCCTGGGTTCAATCCCCAATACCTCCAGGTTT
>Homo_sapiens_tRNA-Ala-TGC-5-1 range=chr6:28785007-28785103 5'pad=20 3'pad=5 strand=- repeatMasking=none
ACAAAGAGACCTTATAGTGAGGGGGTGTAGCTCAGTGGTAGAGCGCATGC
TTTGCATGTATGAGGCCTCGGGTTCGATCCCCGACACCTCCAAGCGA
>Homo_sapiens_tRNA-Phe-GAA-4-1 range=chr6:28791088-28791186 5'pad=20 3'pad=5 strand=- repeatMasking=none
AACGGGACAGCTCCAGAGTAGCCGAAATAGCTCAGTTGGGAGAGCGTTAG
ACCGAAGATCTTAAAGGTCCCTGGTTCAATCCCGGGTTTCGGCAGATAC
>Homo_sapiens_tRNA-Asp-ATC-chr6-103 range=chr6:28795185-28795281 5'pad=20 3'pad=5 strand=- repeatMasking=none
CAAATACACAGGAGGTATGAGGGGGTATAGCTCAGTGGTAGAGAGTGTAC
TTATCATGCACGAGGTCTTGGGCTGATTCCCCAGTACCTCCAGAGGT
>Homo_sapiens_tRNA-Ala-AGC-2-1 range=chr6:28806216-28806312 5'pad=20 3'pad=5 strand=- repeatMasking=none
CGAGAGAACCGTTTCAGTACGGGGGTGTAGCTCAGTGGTAGAGCGCGTGC
TTAGCATGCACGAGGCCCCGGGTTCAATCCCCGGCACCTCCATTCCT
>Homo_sapiens_tRNA-Ala-AGC-2-2 range=chr6:28831457-28831553 5'pad=20 3'pad=5 strand=- repeatMasking=none
TTGGCCCACGTTGAGCGTTGGGGGGTGTAGCTCAGTGGTAGAGCGCGTGC
TTAGCATGCACGAGGCCCCGGGTTCAATCCCCGGCACCTCCAGCTTC
>Homo_sapiens_tRNA-Arg-CCG-1-2 range=chr6:28849145-28849242 5'pad=20 3'pad=5 strand=+ repeatMasking=none
AGCATCTGTCTTTGGCGGTTGGCCGCGTGGCCTAATGGATAAGGCGTCTG
ATTCCGGATCAGAAGATTGAGGGTTCGAGTCCCTTCGTGGTCGTCGTT
>Homo_sapiens_tRNA-Leu-CAA-1-1 range=chr6:28863995-28864125 5'pad=20 3'pad=5 strand=- repeatMasking=none
TCAGGGCTGTTATGCAGTGTGTCAGGATGGCCGAGTGGTCTAAGGCGCCA
GACTCAAGCTAAGCTTCCTCCGCGGTGGGGATTCTGGTCTCCAATGGAGG
CGTGGGTTCGAATCCCACTTCTGACACATAC
>Homo_sapiens_tRNA-Leu-CAA-1-2 range=chr6:28908810-28908939 5'pad=20 3'pad=5 strand=+ repeatMasking=none
CGATGGTAAGTGTCCCAGGTGTCAGGATGGCCGAGTGGTCTAAGGCGCCA
GACTCAAGCTTGGCTTCCTCGTGTTGAGGATTCTGGTCTCCAATGGAGGC
GTGGGTTCGAATCCCACTTCTGACACAACT
>Homo_sapiens_tRNA-Gln-CTG-1-3 range=chr6:28909373-28909469 5'pad=20 3'pad=5 strand=- repeatMasking=none
ATCCATTTTTTGTTAAGTAGGGTTCCATGGTGTAATGGTTAGCACTCTGG
ACTCTGAATCCAGCGATCCGAGTTCAAATCTCGGTGGAACCTTTCAT
>Homo_sapiens_tRNA-Leu-AAG-2-2 range=chr6:28911394-28911500 5'pad=20 3'pad=5 strand=- repeatMasking=none
CGGCGACGCACCCTGTGGGTGGTAGCGTGGCCGAGCGGTCTAAGGCGCTG
GATTAAGGCTCCAGTCTCTTCGGGGGCGTGGGTTCGAATCCCACCGCTGC
CAGTGTG
>Homo_sapiens_tRNA-Met-CAT-3-1 range=chr6:28912332-28912429 5'pad=20 3'pad=5 strand=+ repeatMasking=none
GTTAAGCGGGAGAGACAGTTGCCTCCTTAGCGCAGTAGGCAGCGCGTCAG
TCTCATAATCTGAAGGTCCTGAGTTCGAACCTCAGAGGGGGCAAGGCG
>Homo_sapiens_tRNA-Lys-TTT-3-3 range=chr6:28918786-28918883 5'pad=20 3'pad=5 strand=+ repeatMasking=none
GAAGAAGGCTTTTGCAGGGAGCCCGGATAGCTCAGTCGGTAGAGCATCAG
ACTTTTAATCTGAGGGTCCAGGGTTCAAGTCCCTGTTCGGGCGGGAGT
>Homo_sapiens_tRNA-Met-CAT-3-2 range=chr6:28921037-28921134 5'pad=20 3'pad=5 strand=- repeatMasking=none
CTGAGGAGCACTAGTTGTCTGCCTCCTTAGCGCAGTAGGCAGCGCGTCAG
TCTCATAATCTGAAGGTCCTGAGTTCGAACCTCAGAGGGGGCAGCTGC
>Homo_sapiens_tRNA-Phe-GAA-1-2 range=chr6:28949444-28949541 5'pad=20 3'pad=5 strand=- repeatMasking=none
TTTTAAGTGGCGTGGGCGGAGCCGAAATAGCTCAGTTGGGAGAGCGTTAG
ACTGAAGATCTAAAGGTCCCTGGTTCGATCCCGGGTTTCGGCATGAGA
>Homo_sapiens_tRNA-Glu-CTC-1-6 range=chr6:28949956-28950052 5'pad=20 3'pad=5 strand=+ repeatMasking=none
TTAATAAACCTACTTCAGCTTCCCTGGTGGTCTAGTGGTTAGGATTCGGC
GCTCTCACCGCCGCGGCCCGGGTTCGATTCCCGGTCAGGGAATGAGG
>Homo_sapiens_tRNA-Leu-AAG-3-1 range=chr6:28956759-28956865 5'pad=20 3'pad=5 strand=+ repeatMasking=none
AGAACACAGTTGTAATCAACGGTAGCGTGGCCGAGCGGTCTAAGGCGCTG
GATTAAGGCTCCAGTCTCTTCGGGGGCGTGGGTTCAAATCCCACCGCTGC
CAAGTAC
>Homo_sapiens_tRNA-Ala-AGC-22-1 range=chr6:58141872-58141969 5'pad=20 3'pad=5 strand=- repeatMasking=none
GGGTGCAGCATTTCTCCCTCGGGGAATTAGCTCAAGCGGTAGAGCGCTCC
CTTAGCATGCGAGAGGTAGCGGGATCGACGCCCCCATTCTCTAGTTTC
>Homo_sapiens_tRNA-Ala-AGC-19-1 range=chr6:58142584-58142681 5'pad=20 3'pad=5 strand=- repeatMasking=none
AGAAAAGACAAGTGTAGTGTGGGGGATTAGCTCAAGCGGTAGAGCGCCTG
CTTAGCATGCAAGAGGTAGCAGGATCGATGCCTGCATTCTCCAGCTTC
>Homo_sapiens_tRNA-Ile-AAT-1-1 range=chr6:58149234-58149332 5'pad=20 3'pad=5 strand=+ repeatMasking=none
GGGTCCGTTCCCCCCGGCGGGGCCGGTTAGCTCAGTTGGTTAGAGCGTGG
CGCTAATAACGCCAAGGTCGCGGGTTCGATCCCCGTACGGGCCACAGGC
>Homo_sapiens_tRNA-Ala-AGC-chr6-93 range=chr6:58156445-58156542 5'pad=20 3'pad=5 strand=- repeatMasking=none
GAAAAAAGATGCTGTGAGATGAAGAAGTAGCTCAAGTGGTCGAGTGCTCG
CTTAGCATGTGAGAGGTAGTGGGATTGATGCCCACATTCTCCAGGTTT
>Homo_sapiens_tRNA-Ala-AGC-13-2 range=chr6:58164623-58164720 5'pad=20 3'pad=5 strand=- repeatMasking=none
CAATAAAGCTCCCCTGACGTGGGGAATTAGCTCAAGCGGTAGAGCGCTTG
CTTAGCATGCAAGAGGTAGTGGGATCGATGCCCACATTCTCCAAGCTT
>Homo_sapiens_tRNA-Met-CAT-7-1 range=chr6:58168487-58168584 5'pad=20 3'pad=5 strand=- repeatMasking=none
TTGCCCAAGCTCAACAGCAAGCCCTCTTAGTGCAGCTGGCAGCGCGTCAG
TTTCATAATCTGAAAGTCCTGAGTTCAAGCCTCAGAGAGGGCATCACT
>Homo_sapiens_tRNA-Ala-AGC-12-3 range=chr6:58182674-58182771 5'pad=20 3'pad=5 strand=- repeatMasking=none
AAATAATGCTCCCCTGATGTGGGGAATTAGCTCAAGTGGTAGAGCGCTTG
CTTAGCATGCAAGAGGTAGTGGGATCGATGCCCACATTCTCCAAGCTT
>Homo_sapiens_tRNA-Ala-AGC-17-1 range=chr6:58187439-58187536 5'pad=20 3'pad=5 strand=- repeatMasking=none
AGTAAAGCTCCCCTGATGTGGGGGAATTAGCGCAAGTGGTAGAGTGCTTG
CTTAGCATGCAAGAGGTAGTGGGATCGATGCCCACATTCTCCAAACTT
>Homo_sapiens_tRNA-Ala-AGC-16-1 range=chr6:58196618-58196715 5'pad=20 3'pad=5 strand=- repeatMasking=none
AAACAAAGCTTCCCTGATATGGGGAATTAGCCCAAGTGGTAGAGCGCTTG
CTTAGCATGCAAGAGGTAGTGGGATCGATGCCCACATTCTCCAAGCTT
>Homo_sapiens_tRNA-Leu-TAA-5-1 range=chr6:69914358-69914465 5'pad=20 3'pad=5 strand=+ repeatMasking=none
AAGAGCCAGTCTCAAAAATCACTCATTTGGCTGAGTGGTTAAGGCATTGG
ACTTAAGATCCAATGGAGTAGTGGCTGTGTGGGTTTAAACCCCACTACTG
GTATGTTT
>Homo_sapiens_tRNA-Phe-GAA-8-1 range=chr6:79668008-79668102 5'pad=20 3'pad=5 strand=- repeatMasking=none
AGAAGAAACATTTAAGAGTAGCCAAAATAGCTCAGCTGGGAGAGCATTAG
ACTGAAGATCTAAAGGTCTCTGGTTTGATCCTGGGTTTCAGAAGA
>Homo_sapiens_tRNA-Glu-CTC-1-7 range=chr6:126101388-126101484 5'pad=20 3'pad=5 strand=- repeatMasking=none
GGAAGAAGCGTTGTGCAAGTTCCCTGGTGGTCTAGTGGTTAGGATTCGGC
GCTCTCACCGCCGCGGCCCGGGTTCGATTCCCGGTCAGGGAAGTCTT
>Homo_sapiens_tRNA-Gly-GCC-6-1 range=chr6:142578756-142578851 5'pad=20 3'pad=5 strand=+ repeatMasking=none
GTGAAAGAACTTCCATAGGTGCATGGGTGATTCAGTGGTAGAATTTTCAC
CTGCCATGCAGGAGGTCCAGGTTCATTTCCTGGCCTATGCAACATG
>Homo_sapiens_tRNA-Leu-TAA-1-1 range=chr6:144537664-144537771 5'pad=20 3'pad=5 strand=+ repeatMasking=none
AAACAAGGTTCAACGTCTGCACCAGGATGGCCGAGTGGTTAAGGCGTTGG
ACTTAAGATCCAATGGACATATGTCCGCGTGGGTTCGAACCCCACTCCTG
GTAGCTTT
>Homo_sapiens_tRNA-Gln-TTG-4-1 range=chr6:145503839-145503935 5'pad=20 3'pad=5 strand=+ repeatMasking=none
GTATTAAAACATTTTGGATTGGTCCCATGGTGTAATGGTTAGCACTCTGG
GCTTTGAATCCAGCAATCCGAGTTCGAATCTTGGTGGGACCTTTCAA
>Homo_sapiens_tRNA-Ile-AAT-chr6-83 range=chr6:152230257-152230345 5'pad=20 3'pad=5 strand=+ repeatMasking=none
TCCACTGAAACTTAGAGACGGTTAGCTTAGCTGGTGAGAGCGTGCTGCTA
ATAACACCAAGGTCGTGGTTTCTATCCCATTACAGGGCA
>Homo_sapiens_tRNA-Val-TAC-1-1-nmt range=chr6:156869041-156869140 5'pad=20 3'pad=5 strand=- repeatMasking=none
CTTACTCAAGAACAGAGTCTGTTAAGACGGCAGAGCCCGGCAATTGCGTA
AAATTTACAACTTTATGGGCAGAGGTTCAATTCCTCTTCTTAACAACGTG
>Homo_sapiens_tRNA-Val-AAC-chr6-84 range=chr6:158824643-158824740 5'pad=20 3'pad=5 strand=- repeatMasking=none
CTAATTAGAAATGTCCCAGGGTTTCCATAGCGTAGTAATTATCAAGTTTG
CCTAACACGCGAAATGTCCCCGGTTCAAAACCGGGCGGAAACAGCTCC
>Homo_sapiens_tRNA-Gln-TTG-13-1-nmt range=chr7:57253975-57254071 5'pad=20 3'pad=5 strand=- repeatMasking=none
TTATTTAGCTGACCTTACCTTAGGACGTGGTGTGATAGGTAGCATGGGGA
ATTTTGGATTCTCAGGGGTGGGTTCAATTCCTATAGTTCTAGAAATA
>Homo_sapiens_tRNA-Tyr-GTA-chr7-1 range=chr7:63570522-63570612 5'pad=20 3'pad=5 strand=+ repeatMasking=none
ACATAAGTGAAGTGAGAAAAGGTAAAATGGCTGAGTAAGCATTAGACTGT
AAATCTAAAGACAGAGGTCAAGGCCTCTTTTTTCCTGTCCC
>Homo_sapiens_tRNA-Trp-CCA-chr7-31 range=chr7:66864542-66864638 5'pad=20 3'pad=5 strand=- repeatMasking=none
CAAAGTAGGTGCCCAGGGCAGGCCTCATGGTGCAACAGTAGTGTGTCTGA
CTCCAGATCAGAAGGTTGTATGTTCAAATCACGTAGGGGTCAAACCA
>Homo_sapiens_tRNA-Tyr-GTA-chr7-2 range=chr7:68798609-68798700 5'pad=20 3'pad=5 strand=+ repeatMasking=none
TTCATGAACATGGGTACAAGGGTAAAATGGCTGAGCAAGCATTAGACTGT
AAATCTGAAAACAGAGGTCAAAGGTCTCTTTTTACCAGTCCT
>Homo_sapiens_tRNA-Lys-CTT-chr7-30 range=chr7:96770883-96770972 5'pad=20 3'pad=5 strand=- repeatMasking=none
ATTGCCAGGTGTGATGGCAGGCGCTAGTCAGTAGAGCATGAGACTCTTAA
TCTCAGGGTCGTGGGTTCGAGCCCCACATCGGGCGCCAGA
>Homo_sapiens_tRNA-Trp-CCA-5-1 range=chr7:99067287-99067383 5'pad=20 3'pad=5 strand=+ repeatMasking=none
CAAAAAAGTTAGGTTTCCAAGACCTCGTGGCGCAACGGCAGCGCGTCTGA
CTCCAGATCAGAAGGTTGCGTGTTCAAATCACGTCGGGGTCAAACAT
>Homo_sapiens_tRNA-Pro-AGG-2-3 range=chr7:128423484-128423580 5'pad=20 3'pad=5 strand=+ repeatMasking=none
GGCAAGAGATAACTACCAGTGGCTCGTTGGTCTAGGGGTATGATTCTCGC
TTAGGGTGCGAGAGGTCCCGGGTTCAAATCCCGGACGAGCCCTACTT
>Homo_sapiens_tRNA-Arg-CCT-4-1 range=chr7:139025426-139025523 5'pad=20 3'pad=5 strand=+ repeatMasking=none
TGAGCGCGTCGTTTGCAGAAGCCCCAGTGGCCTAATGGATAAGGCATTGG
CCTCCTAAGCCAGGGATTGTGGGTTCGAGTCCCATCTGGGGTGGCCTG
>Homo_sapiens_tRNA-Tyr-GTA-chr7-6 range=chr7:141501853-141501943 5'pad=20 3'pad=5 strand=+ repeatMasking=none
TGAACATAAGTGGAAAAAAAGGTAAAATGGCTGAGTAAGCATTAGACTGT
AAATCTAAAGACAGAGGTCAAGGCCTCTTTTTACCAGCCCG
>Homo_sapiens_tRNA-Gln-TTG-2-1-nmt range=chr7:141503337-141503433 5'pad=20 3'pad=5 strand=+ repeatMasking=none
ATATATAGCTGACCTTAGTTTAGGACGTGGTGTAGTAGGTAGCATGGAGA
ATGTTGAATTCTCAGGGGTAGGTTCAATTCCTATAGTTCTAGAAATA
>Homo_sapiens_tRNA-Cys-GCA-1-1 range=chr7:149007261-149007357 5'pad=20 3'pad=5 strand=+ repeatMasking=none
TAGGAAACATAATGGCAGCAGGGGGCATAGCTCAGTGGTAGAGCATTTGA
CTGCAGATCAAGAGGTCCCTGGTTCAAATCCAGGTGCCCCCTAGTTT
>Homo_sapiens_tRNA-Cys-GCA-9-2 range=chr7:149028200-149028296 5'pad=20 3'pad=5 strand=+ repeatMasking=none
TAAGATGTAGAACAAGGCCTGGGGGTATAGCTCAGGGGTAGAGCATTTGA
CTGCAGATCAAGAGGTCCCTGGTTCAAATCCAGGTGCCCCCTACTCC
>Homo_sapiens_tRNA-Cys-GCA-13-1 range=chr7:149052761-149052857 5'pad=20 3'pad=5 strand=- repeatMasking=none
TGGACCTTACTAATGTAACTGGGGGTATAGCTCAGGGGTAGAGCATTTGA
CTGCAGATCAAGAGGTCCCCAGTTCAAATCTGGGTGCCCCCTAGCAT
>Homo_sapiens_tRNA-Tyr-GTA-11-1 range=chr7:149053750-149053835 5'pad=20 3'pad=5 strand=- repeatMasking=none
AATTATATACTATTCTCAATTATAGCTCAGTGGTAGAGCATTTAACTGTA
GATCAAGAGGTCCCTGGATCAACTCTGGGTGCCCCC
>Homo_sapiens_tRNA-Cys-GCA-18-1 range=chr7:149072845-149072941 5'pad=20 3'pad=5 strand=- repeatMasking=none
GAAAGAAGATGAGTACCTTGGGGGGTATAGTTCAGGGGTAGAGCATTTGA
CTGCAGATCAAGAGGTCCCTGGTTCAAATCCAGGTGCCCCCTTTGTC
>Homo_sapiens_tRNA-Cys-GCA-10-1 range=chr7:149074596-149074692 5'pad=20 3'pad=5 strand=- repeatMasking=none
TGAAAGAAGATGAGTACCTTGGGGGTATAGCTCAGGGGTAGAGCATTTGA
CTGCAGATCAAGAGGTCCCTGGTTCAAATCCAGGTGCCCCCCCTTTG
>Homo_sapiens_tRNA-Cys-GCA-chr7-25 range=chr7:149103150-149103246 5'pad=20 3'pad=5 strand=- repeatMasking=none
AAGGAATGTCCCTCAGGCAAGGGGGTATAGCTGAGGAGTAAACCATTTGG
CTGCAGATCAAGTGGTCCCTGGTTCAAATATGGGTGCCCTCTATTCC
>Homo_sapiens_tRNA-Cys-GCA-11-1 range=chr7:149112224-149112320 5'pad=20 3'pad=5 strand=- repeatMasking=none
ACGCTTTCCTCCCGTGTGACGGGGGTATAGCTTAGCGGTAGAGCATTTGA
CTGCAGATCAAGAGGTCCCCGGTTCAAATCCGGGTGCCCCCTGAATA
>Homo_sapiens_tRNA-Cys-GCA-16-1 range=chr7:149243611-149243707 5'pad=20 3'pad=5 strand=+ repeatMasking=none
TAGAAACTCCTAGAAGCTGAGGGGGTATAGCTCAGGGGTAGAGCACTTGA
CTGCAGATCAAGAAGTCCTTGGTTCAAATCCAGGTGCCCCCTGGAAA
>Homo_sapiens_tRNA-Cys-GCA-22-1 range=chr7:149253782-149253876 5'pad=20 3'pad=5 strand=+ repeatMasking=none
TTAGACACTTATGACAAGCAGGGCGTATAGCTCAGGGGTAGAGCATTTGA
CTGCAGATCAAGAGGTCCCCAGTTCAAATCTGGGTGCCCACTGCA
>Homo_sapiens_tRNA-Tyr-GTA-10-1 range=chr7:149255113-149255210 5'pad=20 3'pad=5 strand=+ repeatMasking=none
AGGTAACCTCAGTGTGCCATGGGGGTATAGCTCAGGGCTAGAGCTTTTTG
ACTGTAGAGCAAGAGGTCCCTGGTTCAAATCCAGGTTCTCCCTTCTGT
>Homo_sapiens_tRNA-Cys-GCA-15-1 range=chr7:149281796-149281892 5'pad=20 3'pad=5 strand=+ repeatMasking=none
TACACTGTCTACCTATGACTGGGGGTATAGCTCAGGGGTAGAGCATTTGA
CTGCAGATCAAGAGGTCTCTGGTTCAAATCCAGGTGCCCCCTACACT
>Homo_sapiens_tRNA-Cys-GCA-3-1 range=chr7:149286159-149286255 5'pad=20 3'pad=5 strand=- repeatMasking=none
TTAGAGATAGGTAGTCAAATGGGGGTATAGCTCAGGGGTAGAGCACTTGA
CTGCAGATCAAGAGGTCCCTGGTTCAAATCCAGGTGCCCCCTCCCTG
>Homo_sapiens_tRNA-Cys-GCA-23-1 range=chr7:149292300-149292396 5'pad=20 3'pad=5 strand=- repeatMasking=none
GAGGAATGTCCACCAGGCAAGGGGGTATAGCTCACAGGTAGAGCATTTGA
CTGCAGATCAAGAGGTCCCCGGTTCAAATCCGGTTACTCCCTGCTGC
>Homo_sapiens_tRNA-Cys-GCA-20-1 range=chr7:149295026-149295122 5'pad=20 3'pad=5 strand=+ repeatMasking=none
TTAGACACTTATGACAAGCAGGGCGTATAGCTCAGGGGTAGAGCATTTGA
CTGCAGATCAAGAGGTCCCCAGTTCAAATCTGGGTGCCCCCTACTGC
>Homo_sapiens_tRNA-Ser-AGA-5-1 range=chr7:149305447-149305543 5'pad=20 3'pad=5 strand=+ repeatMasking=none
TACACTGTCCTCCTATGACTGGGTGTATGGCTCAGGGGTAGAGAATTTGA
CTAGAGATCAAGAGGTCCCTGGTTCAAATCCAGGTGCCCCCTACCCT
>Homo_sapiens_tRNA-Cys-GCA-19-1 range=chr7:149310151-149310247 5'pad=20 3'pad=5 strand=- repeatMasking=none
TTGGAGACAGGCAATTACATGGGGGTATAGCTCAGGGGTAGAGCATTTGA
CTGCAAATCAAGAGGTCCCTGATTCAAATCCAGGTGCCCCCTTCCTG
>Homo_sapiens_tRNA-Cys-GCA-9-3 range=chr7:149332758-149332854 5'pad=20 3'pad=5 strand=+ repeatMasking=none
TACACCCTCTCCCTGGGCCTGGGGGTATAGCTCAGGGGTAGAGCATTTGA
CTGCAGATCAAGAGGTCCCTGGTTCAAATCCAGGTGCCCCCTACCCT
>Homo_sapiens_tRNA-Cys-GCA-12-1 range=chr7:149344041-149344137 5'pad=20 3'pad=5 strand=- repeatMasking=none
GTAGAGACAAGTAAGTGGGTGGGGGTATAGCTTAGGGGTAGAGCATTTGA
CTGCAGATCAAAAGGTCCCTGGTTCAAATCCAGGTGCCCCTTCTCTA
>Homo_sapiens_tRNA-Cys-GCA-21-1 range=chr7:149361895-149361991 5'pad=20 3'pad=5 strand=+ repeatMasking=none
GAGGAATGTCCACCAGGCAAGGGGGTATAGCTCACAGGTAGAGCATTTGA
CTGCAGATCAAGAGGTCCCCGGTTCAAATCTGGGTGCCCCCTGATGC
>Homo_sapiens_tRNA-Cys-GCA-17-1 range=chr7:149388267-149388363 5'pad=20 3'pad=5 strand=- repeatMasking=none
TGGAAAACTTTGTGGCCCATGGGGATATAGCTCAGGGGTAGAGCATTTGA
CTGCAGATCAAGAGGTCCCCGGTTCAAATCCGGGTGCCCCCCCGCTG
>Homo_sapiens_tRNA-Cys-GCA-9-4 range=chr7:149404740-149404836 5'pad=20 3'pad=5 strand=+ repeatMasking=none
TTAGGCTTACACTTCCATCAGGGGGTATAGCTCAGGGGTAGAGCATTTGA
CTGCAGATCAAGAGGTCCCTGGTTCAAATCCAGGTGCCCCCTGCTGT
>Homo_sapiens_tRNA-Glu-CTC-5-1 range=chr8:59504778-59504873 5'pad=20 3'pad=5 strand=+ repeatMasking=none
TCTATAAAGATGTTTTTCTCTCCTTGATGTCTAGTGGTTAGGATTTGGTG
CTCTCACTGCAGCAGCCTGGGTTCATTTCTCAGTCAGGGAACCAAA
>Homo_sapiens_tRNA-Tyr-GTA-9-1 range=chr8:66609527-66609639 5'pad=20 3'pad=5 strand=- repeatMasking=none
TTAAAAAGCCAGTCCTGCCCTCTTCAATAGCTCAGCTGGTAGAGCGGAGG
ACTGTAGGTGCACGCCCGTGGCCATTCTTAGGTGCTGGTTTGATTCCGAC
TTGGAGAGACACC
>Homo_sapiens_tRNA-Tyr-GTA-5-1 range=chr8:67025582-67025699 5'pad=20 3'pad=5 strand=+ repeatMasking=none
CGCCGACACACGTACACGTCCCTTCGATAGCTCAGCTGGTAGAGCGGAGG
ACTGTAGCTACTTCCTCAGCAGGAGACATCCTTAGGTCGCTGGTTCGATT
CCGGCTCGAAGGAGACAA
>Homo_sapiens_tRNA-Tyr-GTA-5-2 range=chr8:67026203-67026316 5'pad=20 3'pad=5 strand=+ repeatMasking=none
CCGGGAAGCTGTGCCCGCTCCCTTCGATAGCTCAGCTGGTAGAGCGGAGG
ACTGTAGGCGCGCGCCCGTGGCCATCCTTAGGTCGCTGGTTCGATTCCGG
CTCGAAGGAGAGAC
>Homo_sapiens_tRNA-Ala-AGC-8-2 range=chr8:67026404-67026501 5'pad=20 3'pad=5 strand=+ repeatMasking=none
AATAAGCCGTGCCCAGCCGTGGGGGATTAGCTCAAATGGTAGAGCGCTCG
CTTAGCATGCGAGAGGTAGCGGGATCGATGCCCGCATCCTCCAGTTTT
>Homo_sapiens_tRNA-Gln-TTG-chr8-10 range=chr8:89145231-89145329 5'pad=20 3'pad=5 strand=- repeatMasking=none
TTATCATAGAAGAAAAAAAAGGTACAGTGTTAAAGGGGAGAAAAATTGCT
GACTTTGAATACAGTAGACCTAGGTTTGAATCCTGGCTTTACCAGTGAT
>Homo_sapiens_tRNA-Ser-AGA-2-5 range=chr8:96281880-96281986 5'pad=20 3'pad=5 strand=- repeatMasking=none
CGCAAAAATTCACACAGCCAGTAGTCGTGGCCGAGTGGTTAAGGCGATGG
ACTAGAAATCCATTGGGGTCTCCCCGCGCAGGTTCGAATCCTGCCGACTA
CGGGAAT
>Homo_sapiens_tRNA-Und-NNN-2-1 range=chr8:99153442-99153535 5'pad=20 3'pad=5 strand=+ repeatMasking=none
AGGGATCTGCACCCGAAGCTGGTCTTGTGCTCAGTGGAAGCCTCTGTCTG
ACCATACAGATGATCCAGGTTCGAATCCTGGCAAGGCCATCCCA
>Homo_sapiens_tRNA-Cys-GCA-chr8-6 range=chr8:111946758-111946848 5'pad=20 3'pad=5 strand=+ repeatMasking=none
AACATAAGTGGAGTGAAAAAGGTAAAATGGCTGAGTAAACATTAGACTGC
AAATCTGAAGATGGAGGTTAAGGCCTCTTTTTACCAGTCCC
>Homo_sapiens_tRNA-Met-CAT-1-1 range=chr8:124169465-124169562 5'pad=20 3'pad=5 strand=- repeatMasking=none
TCCGGAAACCCTTACTAGGTGCCTCGTTAGCGCAGTAGGTAGCGCGTCAG
TCTCATAATCTGAAGGTCGTGAGTTCGATCCTCACACGGGGCACAATA
>Homo_sapiens_tRNA-Tyr-GTA-chr8-7 range=chr8:134768005-134768095 5'pad=20 3'pad=5 strand=- repeatMasking=none
ATGAACATAAGTGGGAAAAAGGTAAAATGACTGAATAAGCCTTAGACTGT
AAATCTGAAGACAGAGGTCAAGGCCTCTTTTTACCAGCCCC
>Homo_sapiens_tRNA-Tyr-GTA-chr9-10 range=chr9:5096582-5096672 5'pad=20 3'pad=5 strand=- repeatMasking=none
TGAACATAAGTGGAAAAAAGGGTAAAATGGCTGAGTAAGCATTGGACTGT
AAATCTAAAGACAGAGGTCAAGACCTCTTTTTACCAGCCCT
>Homo_sapiens_tRNA-His-GTG-1-6 range=chr9:14433933-14434029 5'pad=20 3'pad=5 strand=- repeatMasking=none
GCTCAGCTCTTCAGTAGCTTGCCGTGATCGTATAGTGGTTAGTACTCTGC
GTTGTGGCCGCAGCAACCTCGGTTCGAATCCGAGTCACGGCAGGAGG
>Homo_sapiens_tRNA-iMet-CAT-3-1 range=chr9:19403976-19404075 5'pad=20 3'pad=5 strand=+ repeatMasking=none
AGAAAAAGGAGAGAGGGAACAGCAGAGTGGTGCAGTGGAAGCATACCTAT
GGGCCCATAACCCAGAGGTTGATGGATGGAAACCATCCTCTGCTAGCTTT
>Homo_sapiens_tRNA-Asp-GTC-4-1 range=chr9:77517985-77518081 5'pad=20 3'pad=5 strand=- repeatMasking=none
AAAAAAAGAAAAAAAGGCGGTCCTCGTTAGTATGGTGGTGAGTATCCCTG
CCTGTCACGCGGGAGACCGGGGTTCGATTCCCCAACGGGGAGGCTAA
>Homo_sapiens_tRNA-Tyr-ATA-chr9-2 range=chr9:83179541-83179629 5'pad=20 3'pad=5 strand=+ repeatMasking=none
GAACATAAGTGGGGAAAAAAGGTAAAATGGCTGAGTAAGCATTAGACTAT
AAATCTAAAGACAGAGGTCAAGGCCTTTTTACCAGCCCT
>Homo_sapiens_tRNA-Leu-CAG-chr9-3 range=chr9:86861395-86861479 5'pad=20 3'pad=5 strand=+ repeatMasking=none
AGTGTTGGAACATAGTGTGAGGTTCCATGGTGTAATGGTGAGCACTCTGG
ACTCAGAATCCAGAAGTAGTGCTGGAACAAAGAGA
>Homo_sapiens_tRNA-Tyr-GTA-chr9-4 range=chr9:95301460-95301550 5'pad=20 3'pad=5 strand=+ repeatMasking=none
ACGTAAGTGGAGTAGGGCGAGGTAAAATGGCTGAGTAAAGCATTAGACTG
TAAATCTAAGGACAGAGGCTAAACCTCTTTTTACCAGCCCG
>Homo_sapiens_tRNA-Arg-TCG-6-1 range=chr9:112960783-112960880 5'pad=20 3'pad=5 strand=+ repeatMasking=none
AAAGACTTGGCCAACCAGCTGGCCGTGTGGCCTAATGGATAAGGCGTCTG
ACTTCGGATCAAAAGATTGCAGGTTTGAGTTCTGCCACGGTCGTGGAG
>Homo_sapiens_tRNA-Leu-CAG-chr9-7 range=chr9:123117348-123117455 5'pad=20 3'pad=5 strand=- repeatMasking=none
AAACTAATAACAGCAAGCTGGTCAGGGTGGCTGAGCAGTCTGAGGGGCTG
CGTTCAGGTCGCAGTCTGCCCTGGAGGCGTGGGTTCGAATCCCACTCCTG
AAAGTTAC
>Homo_sapiens_tRNA-Arg-TCT-3-1 range=chr9:131102350-131102465 5'pad=20 3'pad=5 strand=- repeatMasking=none
GGCGGCCGGGTTCCGCAGCCGGCTCTGTGGCGCAATGGATAGCGCATTGG
ACTTCTAGCTGAGCCTAGTGTGGTCATTCAAAGGTTGTGGGTTCGAGTCC
CACCAGAGTCGAATTT
>Homo_sapiens_tRNA-Ile-GAT-1-1 range=chrX:3756413-3756511 5'pad=20 3'pad=5 strand=- repeatMasking=none
GGGGCACTGTGCCGTCAGGCGGCCGGTTAGCTCAGTTGGTAAGAGCGTGG
TGCTGATAACACCAAGGTCGCGGGCTCGACTCCCGCACCGGCCACGGCG
>Homo_sapiens_tRNA-Ile-GAT-chrX-9 range=chrX:3756827-3756925 5'pad=20 3'pad=5 strand=- repeatMasking=none
GCAGCACTAGATGGTCGGGCGGTCGGTTATCTCAGTTGGTGAGCGCGTGG
TGCTGATACCGCCATGGTCGCAGGCTTGATCCCCGCACCGGCCCTAGTC
>Homo_sapiens_tRNA-Ile-GAT-1-2 range=chrX:3794837-3794935 5'pad=20 3'pad=5 strand=- repeatMasking=none
GGGGCACTGTGCCGTCGGGCGGCCGGTTAGCTCAGTTGGTAAGAGCGTGG
TGCTGATAACACCAAGGTCGCGGGCTCGACTCCCGCACCGGCCACGGCG
>Homo_sapiens_tRNA-Ile-GAT-chrX-7 range=chrX:3795251-3795349 5'pad=20 3'pad=5 strand=- repeatMasking=none
GCAGCACTAGATGGTCGGGCGGTCGGTTATCTCAGTTGGTGAGCGCGTGG
TGCTGATACCGCCATGGTCGCGGGCTTGATCCCCGCACCGGCCCTAGTC
>Homo_sapiens_tRNA-Ile-GAT-1-3 range=chrX:3833266-3833364 5'pad=20 3'pad=5 strand=- repeatMasking=none
GGGGCACTGTGCCGTCGGGCGGCCGGTTAGCTCAGTTGGTAAGAGCGTGG
TGCTGATAACACCAAGGTCGCGGGCTCGACTCCCGCACCGGCCACGGCG
>Homo_sapiens_tRNA-Ile-GAT-chrX-5 range=chrX:3833680-3833778 5'pad=20 3'pad=5 strand=- repeatMasking=none
GCAGCACTAGATGGTCGGGCGGTCGGTTATCTCAGTTGGTGAGCGCGTGG
TGCTGATACCGCCATGGTCGCGGGCTTGATCCCCGCACCGGCCCTAGTC
>Homo_sapiens_tRNA-Val-TAC-1-2 range=chrX:18693024-18693121 5'pad=20 3'pad=5 strand=- repeatMasking=none
ACAATATTCTTCCTCGTAGAGGTTCCATAGTGTAGTGGTTATCACGTCTG
CTTTACACGCAGAAGGTCCTGGGTTCGAGCCCCAGTGGAACCATAGCC
>Homo_sapiens_tRNA-Cys-GCA-chrX-3 range=chrX:24619949-24620042 5'pad=20 3'pad=5 strand=- repeatMasking=none
CCAAAGTGGCTGTACCAGGAGTGGGTATAGCTCAGAGGTAGAGCATTCAA
CTGCAGATCGAAGTGGCTGTACCATTTTGCATTCCCACCAGCAA
>Homo_sapiens_tRNA-Gln-TTG-1-1-nmt range=chrX:55206646-55206742 5'pad=20 3'pad=5 strand=+ repeatMasking=none
TTATTTAGCTGACCTTACTCTAGGACATGGTGTGATAGGTAGCATGGAGA
ATTTTGGATTCTCAGGGGTAGGTTCAATTCCTACAGTTCTAGAAATA
>Homo_sapiens_tRNA-Leu-TAA-4-1-nmt range=chrX:55207750-55207849 5'pad=20 3'pad=5 strand=- repeatMasking=none
CCTACCCAAGAACAGGGTTTGTTAAGATGGCAGAGCCCGGCAATTGCATA
AGACTTAAAACTTTATAATCAGAGGTTCAACTCCTCTCATTAACAATATA
>Homo_sapiens_tRNA-Val-TAC-3-1 range=chr10:5895669-5895766 5'pad=20 3'pad=5 strand=- repeatMasking=none
TTGAAACTCAGCTAGCCTGTGGTTCCATAGTGTAGTGGTTATCACATCTG
CTTTACACGCAGAAGGTCCTGGGTTCAAGCCCCAGTGGAACCATGGTG
>Homo_sapiens_tRNA-Gln-CTG-1-1-nmt range=chr10:20036613-20036694 5'pad=20 3'pad=5 strand=- repeatMasking=none
GCTGACCTTGCTCTAGGACGTGGTGTAATAGGTAGCACAGAGAATTCTGG
ATTCTCAGGGGTAGGTTCAATTCCTATAGAAC
>Homo_sapiens_tRNA-Asn-GTT-2-3 range=chr10:22518433-22518531 5'pad=20 3'pad=5 strand=- repeatMasking=none
AAGGGGAAAATGACACCGAAGTCTCTGTGGCGCAATCGGTTAGCGCGTTC
GGCTGTTAACCGAAAGGTTGGTGGTTCGAGCCCACCCAGGGACGCGCTC
>Homo_sapiens_tRNA-Pro-GGG-1-1 range=chr10:22852559-22852656 5'pad=20 3'pad=5 strand=+ repeatMasking=none
GAACTCACAAACATTTACAAGGCAGTGTGGCATAGTGGTTAGAAATGTGC
GCTCTGGGGCTGCTGATCCCAGGCTCAAACCCTGGCGCTGTCACTTCC
>Homo_sapiens_tRNA-Leu-CAA-7-1 range=chr10:34591411-34591503 5'pad=20 3'pad=5 strand=- repeatMasking=none
ATGTATTTATTGAGCAGCAGCATAGGGTAGTGGCTAAGAACCTAAACTCT
AAATTTAGATGTCCTGAGTTCAAATCCCAGCTGTATGCTCACC
>Homo_sapiens_tRNA-Ser-TGA-1-1 range=chr10:69524241-69524347 5'pad=20 3'pad=5 strand=+ repeatMasking=none
GCCTGTCGAATATTCTCGTGGCAGCGATGGCCGAGTGGTTAAGGCGTTGG
ACTTGAAATCCAATGGGGTCTCCCCGCGCAGGTTCGAACCCTGCTCGCTG
CGGAAGC
>Homo_sapiens_tRNA-Tyr-GTA-chr10-3 range=chr10:71352677-71352767 5'pad=20 3'pad=5 strand=+ repeatMasking=none
TAGATGAACATAGGTATAAGGGTAAAATGGCTGAGCAAGCATTGGACTGT
AAATCTAAAGACAGATGTTGAGCCATCTTTTTAGCAGCCCT
>Homo_sapiens_tRNA-Leu-CAA-5-1 range=chr11:9296770-9296868 5'pad=20 3'pad=5 strand=+ repeatMasking=none
AAGCAAAGCATCTTTTAGCTGCCTCCTTAGTGCAGTAGGTAGCGCATCAG
TCTCAAAATCTGAATGGTCCTGAGTTCAAGCCTCAGAGGGGGCAAGGTC
>Homo_sapiens_tRNA-Cys-GCA-chr11-21 range=chr11:20221791-20221871 5'pad=20 3'pad=5 strand=- repeatMasking=none
AGAAAATACTCCTTTAAGGAGAAGGTATAGCTCAGGGGTAGAGCATTTGA
CTGCAGATCAAGAAAATACTCCTTTGATCAT
>Homo_sapiens_tRNA-Ala-TGC-8-1 range=chr11:50233874-50233970 5'pad=20 3'pad=5 strand=- repeatMasking=none
ACAAAGAGGCCTTTTAGGAAGGGGGTGTAGCTCAGTGGTAGAGCGGATGC
TTTGCATGTATGAGACTTTGGGTTGGATCCCCAGCACCTCCAAGTGA
>Homo_sapiens_tRNA-Lys-CTT-15-1 range=chr11:51359882-51359975 5'pad=20 3'pad=5 strand=+ repeatMasking=none
CTGAGGAAAAGGTAGAGAAACCGAATAGCTTAGTTGATGAAGCGTGAGAC
TCTTAATCTCAGGGTAGTGGGTTCAAGCCCCACATTGGACACCA
>Homo_sapiens_tRNA-Val-TAC-1-1 range=chr11:59318097-59318194 5'pad=20 3'pad=5 strand=- repeatMasking=none
GGAACGTTTTAGTCGTGTGGGGTTCCATAGTGTAGTGGTTATCACGTCTG
CTTTACACGCAGAAGGTCCTGGGTTCGAGCCCCAGTGGAACCATGAGA
>Homo_sapiens_tRNA-Val-TAC-2-1 range=chr11:59318455-59318552 5'pad=20 3'pad=5 strand=- repeatMasking=none
GAGACAGCCATTCCGCACGCGGTTCCATAGTGTAGCGGTTATCACGTCTG
CTTTACACGCAGAAGGTCCTGGGTTCGAGCCCCAGTGGAACCACGGCG
>Homo_sapiens_tRNA-Arg-TCT-3-2 range=chr11:59318747-59318857 5'pad=20 3'pad=5 strand=+ repeatMasking=none
CGGAGAGGTCGCACGTGTCTGGCTCTGTGGCGCAATGGATAGCGCATTGG
ACTTCTAGATAGTTAGAGAAATTCAAAGGTTGTGGGTTCGAGTCCCACCA
GAGTCGCTTTT
>Homo_sapiens_tRNA-Leu-TAA-3-1 range=chr11:59319208-59319315 5'pad=20 3'pad=5 strand=+ repeatMasking=none
AAAACATTGTTTTATCAGTTACCAGAATGGCCGAGTGGTTAAGGCGTTGG
ACTTAAGATCCAATGGATTCATATCCGCGTGGGTTCGAACCCCACTTCTG
GTAAAGAG
>Homo_sapiens_tRNA-Lys-TTT-5-1 range=chr11:59323882-59323979 5'pad=20 3'pad=5 strand=+ repeatMasking=none
GCAAACGCTTTTCTTCAGGGGCCCGGATAGCTCAGTCGGTAGAGCATCAG
ACTTTTAATCTGAGGGTCCGGGGTTCAAGTCCCTGTTCGGGCGGATGC
>Homo_sapiens_tRNA-Phe-GAA-1-3 range=chr11:59324965-59325062 5'pad=20 3'pad=5 strand=- repeatMasking=none
CGGGACTGTCTCATGTCTTCGCCGAAATAGCTCAGTTGGGAGAGCGTTAG
ACTGAAGATCTAAAGGTCCCTGGTTCGATCCCGGGTTTCGGCAGACCT
>Homo_sapiens_tRNA-Lys-TTT-3-4 range=chr11:59327803-59327900 5'pad=20 3'pad=5 strand=- repeatMasking=none
AAGCAACGTTACTACCGTGAGCCCGGATAGCTCAGTCGGTAGAGCATCAG
ACTTTTAATCTGAGGGTCCAGGGTTCAAGTCCCTGTTCGGGCGGTATC
>Homo_sapiens_tRNA-Phe-GAA-2-1 range=chr11:59333848-59333945 5'pad=20 3'pad=5 strand=- repeatMasking=none
GAAAAACGTCTTCCACGGCAGCCGAAATAGCTCAGTTGGGAGAGCGTTAG
ACTGAAGATCTAAAGGTCCCTGGTTCAATCCCGGGTTTCGGCAGCGCT
>Homo_sapiens_tRNA-Ser-GCT-3-1 range=chr11:66115571-66115677 5'pad=20 3'pad=5 strand=+ repeatMasking=none
TGGACAAACCTGTCACGTAGGACGAGGTGGCCGAGTGGTTAAGGCGATGG
ACTGCTAATCCATTGTGCTTTGCACGCGTGGGTTCGAATCCCATCCTCGT
CGGCCCT
>Homo_sapiens_tRNA-Und-NNN-chr11-14 range=chr11:75214522-75214619 5'pad=20 3'pad=5 strand=- repeatMasking=none
CCAATCAGACCTTGCAGGCAGTCAGTATGGCATAGCAGTGAATAGTGTGG
ATTCTGAGGCTAAACTGCCTGGGTTCAAATCCCAGTTCTGCCAGTTAC
>Homo_sapiens_tRNA-Pro-AGG-2-4 range=chr11:75946537-75946633 5'pad=20 3'pad=5 strand=+ repeatMasking=none
CGAAAACTCTTACGAGCGACGGCTCGTTGGTCTAGGGGTATGATTCTCGC
TTAGGGTGCGAGAGGTCCCGGGTTCAAATCCCGGACGAGCCCTCATT
>Homo_sapiens_tRNA-Pro-TGG-2-1 range=chr11:75946864-75946960 5'pad=20 3'pad=5 strand=- repeatMasking=none
GGAGACCTTGCTCAGCAGATGGCTCGTTGGTCTAGGGGTATGATTCTCGG
TTTGGGTCCGAGAGGTCCCGGGTTCAAATCCCGGACGAGCCCCTCTT
>Homo_sapiens_tRNA-Ser-AGA-chr11-8 range=chr11:103274946-103275040 5'pad=20 3'pad=5 strand=+ repeatMasking=none
TGATTTTACTAGTATCTTATCAAGAAATTCATAGAGGTTATGGGATTGGC
TAGAAACCAGTTTCAGGAGGTTCGATTCCTTCCTTTTTGGCTTAG
>Homo_sapiens_tRNA-Tyr-ATA-chr11-9 range=chr11:103276557-103276647 5'pad=20 3'pad=5 strand=+ repeatMasking=none
ATGAACGTAAGTGAAAAAAAGGTAAAATGGCTGAGTAAGCATTAGACTAT
AAATCTAAAGACAGAGGTCAAGGCCTCTTTTTACCAGCCCT
>Homo_sapiens_tRNA-Ser-AGA-6-1 range=chr11:109036021-109036123 5'pad=20 3'pad=5 strand=+ repeatMasking=none
GACCTAAAATGGTCTCAGTGAGTTGTAGCTGAGTGGTTAAGGCAACGAGC
TAGAAATTCGTTGGTTTCTCTCTGTGCAGGTTTGAATCCTGCTAATTATG
AGA
>Homo_sapiens_tRNA-Leu-TAA-chr11-12 range=chr11:113432990-113433098 5'pad=20 3'pad=5 strand=- repeatMasking=none
AATAGGCAAGAACCACCTGTACCAGGATGGCCAAGTAGTTAAAGGCACTG
GACTTAAGAGCCAATGGACATATGTCTGTGTGGGTTTGAACCCCACTCCT
GGTGGCTTC
>Homo_sapiens_tRNA-Lys-TTT-2-1 range=chr11:122430635-122430732 5'pad=20 3'pad=5 strand=+ repeatMasking=none
GAGAAACTGAGTAATGGGTAGCCTGGATAGCTCAGTTGGTAGAGCATCAG
ACTTTTAATCTGAGGGTCCAGGGTTCAAGTCCCTGTTCAGGCGATGGC
>Homo_sapiens_tRNA-Lys-TTT-11-1 range=chr12:27843286-27843383 5'pad=20 3'pad=5 strand=+ repeatMasking=none
TATAATAATTAAGAGAATGCACCCAGATAGCTCAGTCAGTAGAGCATCAG
ACTTTTAATCTGAGGGTCCAAGGTTCATGTCCCTTTTTGGGTGTTCCC
>Homo_sapiens_tRNA-Gln-TTG-6-1-nmt range=chr12:50211185-50211284 5'pad=20 3'pad=5 strand=- repeatMasking=none
GCTTATTTACCTGGCTTTACTCTAGGATGTGGTGTGATAGGTAGCATGGA
GAATTTTGGATTCTCAGGGGTAGGTTCAATTCCTATATTCTAGAAATAAG
>Homo_sapiens_tRNA-Ser-CGA-4-1 range=chr12:56584128-56584234 5'pad=20 3'pad=5 strand=+ repeatMasking=none
GATAAAGCGCGGTTTTGGAAGTCACGGTGGCCGAGTGGTTAAGGCGTTGG
ACTCGAAATCCAATGGGGTTTCCCCGCACAGGTTCGAATCCTGTTCGTGA
CGGGTTT
>Homo_sapiens_tRNA-Cys-GCA-chr12-14 range=chr12:70220753-70220847 5'pad=20 3'pad=5 strand=- repeatMasking=none
TAGAATATCAGATTCAAGGAGAGGGTATAGCTCAGAGGTAGAGCACTGGA
CTGCAGATCAAGAATATCAGCTTCAGTTCAGCTGCCTTCATTTGA
>Homo_sapiens_tRNA-Gln-CTG-12-1 range=chr12:74851162-74851259 5'pad=20 3'pad=5 strand=+ repeatMasking=none
AGAGCAGCCACCTCTCCGGTGGTTCCATGGTGTAATGGTAAGCACCCTGG
ACTCTGAATCCAGCAACCAGAGTTCCAGTCTCAGCGTGGACCTTTACC
>Homo_sapiens_tRNA-Asp-GTC-2-8 range=chr12:96429779-96429875 5'pad=20 3'pad=5 strand=+ repeatMasking=none
AAGGCTTTCTTTCGTGCGGTTCCTCGTTAGTATAGTGGTGAGTATCCCCG
CCTGTCACGCGGGAGACCGGGGTTCGATTCCCCGACGGGGAGGCACA
>Homo_sapiens_tRNA-Asp-GTC-1-1 range=chr12:98897261-98897357 5'pad=20 3'pad=5 strand=+ repeatMasking=none
AAAATACACAGCCTAACGACTCCTCGTTAGTATAGTGGTTAGTATCCCCG
CCTGTCACGCGGGAGACCGGGGTTCAATTCCCCGACGGGGAGGTGTG
>Homo_sapiens_tRNA-Trp-CCA-4-1 range=chr12:98898010-98898106 5'pad=20 3'pad=5 strand=+ repeatMasking=none
CGCGAGCCACAGCCCAGCAGGACCTCGTGGCGCAACGGTAGCGCGTCTGA
CTCCAGATCAGAAGGCTGCGTGTTCGAATCACGTCGGGGTCAAACTT
>Homo_sapiens_tRNA-Asp-GTC-8-1 range=chr12:122860904-122860999 5'pad=20 3'pad=5 strand=+ repeatMasking=none
TTACCTTACTATTTACAAGTTCCTTGTTAGTATAGTGGTGAGTGTTTCTG
CCTGTCATGTGGAGACTGGAGTTTGAGTCCCCAACAGGGAGCCATA
>Homo_sapiens_tRNA-Ala-TGC-3-2 range=chr12:125406296-125406392 5'pad=20 3'pad=5 strand=- repeatMasking=none
AGCAAGTACAGGAAAGGGAGGGGGATGTAGCTCAGTGGTAGAGCGCATGC
TTTGCATGTATGAGGCCCCGGGTTCGATCCCCGGCATCTCCATTGTA
>Homo_sapiens_tRNA-Asp-GTC-2-9 range=chr12:125411886-125411982 5'pad=20 3'pad=5 strand=- repeatMasking=none
AGAACCTGTTTTATGGGCGGTCCTCGTTAGTATAGTGGTGAGTATCCCCG
CCTGTCACGCGGGAGACCGGGGTTCGATTCCCCGACGGGGAGGCCAA
>Homo_sapiens_tRNA-Phe-GAA-1-4 range=chr12:125412384-125412481 5'pad=20 3'pad=5 strand=- repeatMasking=none
GCATCGCAGTCGTAACGGCTGCCGAAATAGCTCAGTTGGGAGAGCGTTAG
ACTGAAGATCTAAAGGTCCCTGGTTCGATCCCGGGTTTCGGCACTTCC
>Homo_sapiens_tRNA-Asp-GTC-2-10 range=chr12:125424188-125424284 5'pad=20 3'pad=5 strand=- repeatMasking=none
AGGGAACACAGTACGGCTTGTCCTCGTTAGTATAGTGGTGAGTATCCCCG
CCTGTCACGCGGGAGACCGGGGTTCGATTCCCCGACGGGGAGGCCGG
>Homo_sapiens_tRNA-Ala-TGC-4-1 range=chr12:125424492-125424588 5'pad=20 3'pad=5 strand=+ repeatMasking=none
AAAGACCAACACAAGGGGTAGGGGATGTAGCTCAGTGGTAGAGCGCATGC
TTTGCACGTATGAGGCCCCGGGTTCAATCCCCGGCATCTCCAGACTT
>Homo_sapiens_tRNA-Ile-AAT-11-1 range=chr12:129716178-129716277 5'pad=20 3'pad=5 strand=+ repeatMasking=none
TTCAGCCAAGAAAGCAGCTGTGGCTGATGAGCTCAGCTGGTGGGAGCATG
GTGTTAATGAGGCTGAGGTCGTGGGTTCAATCCCCACCGGGCTATGGGTT
>Homo_sapiens_tRNA-Asn-GTT-2-4 range=chr13:31248096-31248194 5'pad=20 3'pad=5 strand=- repeatMasking=none
AGCGCGGCCTGAGTAACTGGGTCTCTGTGGCGCAATCGGTTAGCGCGTTC
GGCTGTTAACCGAAAGGTTGGTGGTTCGAGCCCACCCAGGGACGGTCAG
>Homo_sapiens_tRNA-Glu-TTC-1-2 range=chr13:41634869-41634965 5'pad=20 3'pad=5 strand=- repeatMasking=none
CGGCAGTTTCTCATAGCACTTCCCATATGGTCTAGCGGTTAGGATTCCTG
GTTTTCACCCAGGTGGCCCGGGTTCGACTCCCGGTATGGGAACGCTT
>Homo_sapiens_tRNA-Glu-CTC-3-1 range=chr13:42030056-42030152 5'pad=20 3'pad=5 strand=- repeatMasking=none
TTCCCACAAGGTTCTAAGTTCCCCTGGTGGTCTAGTGCTTAGGATTCGGT
GCTCTCACCGCTGCTGCCTGCGTTCGATTCCCGGTCAGGGAACAAAG
>Homo_sapiens_tRNA-Glu-TTC-2-1 range=chr13:45492057-45492153 5'pad=20 3'pad=5 strand=- repeatMasking=none
TTGGAGTCGCTATTGCCGTCTCCCACATGGTCTAGCGGTTAGGATTCCTG
GTTTTCACCCAGGCGGCCCGGGTTCGACTCCCGGTGTGGGAACGCCG
>Homo_sapiens_tRNA-Phe-GAA-1-5 range=chr13:95201899-95201996 5'pad=20 3'pad=5 strand=- repeatMasking=none
CAGGAGACAACCCAGAACGTGCCGAAATAGCTCAGTTGGGAGAGCGTTAG
ACTGAAGATCTAAAGGTCCCTGGTTCGATCCCGGGTTTCGGCAGCTAC
>Homo_sapiens_tRNA-Pro-AGG-2-5 range=chr14:21077490-21077586 5'pad=20 3'pad=5 strand=- repeatMasking=none
CCCAACCGAAATTCATAGGTGGCTCGTTGGTCTAGGGGTATGATTCTCGC
TTAGGGTGCGAGAGGTCCCGGGTTCAAATCCCGGACGAGCCCTGTTC
>Homo_sapiens_tRNA-Leu-AAG-2-3 range=chr14:21078271-21078377 5'pad=20 3'pad=5 strand=+ repeatMasking=none
TTCCCAACTGTTAGCCAGTAGGTAGCGTGGCCGAGCGGTCTAAGGCGCTG
GATTAAGGCTCCAGTCTCTTCGGGGGCGTGGGTTCGAATCCCACCGCTGC
CAGGTGC
>Homo_sapiens_tRNA-Pro-AGG-2-6 range=chr14:21081555-21081651 5'pad=20 3'pad=5 strand=- repeatMasking=none
CTTAAGAGTATCTGTATCGCGGCTCGTTGGTCTAGGGGTATGATTCTCGC
TTAGGGTGCGAGAGGTCCCGGGTTCAAATCCCGGACGAGCCCTCGCT
>Homo_sapiens_tRNA-Thr-TGT-3-1 range=chr14:21081944-21082041 5'pad=20 3'pad=5 strand=- repeatMasking=none
AGAAACTAAAAGCAGACGAGGGCTCCATAGCTCAGGGGTTAGAGCGCTGG
TCTTGTAAACCAGGGGTCGCGAGTTCAATTCTCGCTGGGGCCTGTGTG
>Homo_sapiens_tRNA-Leu-TAG-2-1 range=chr14:21093509-21093615 5'pad=20 3'pad=5 strand=+ repeatMasking=none
CAAACTCCTATAACGTGTGTGGTAGTGTGGCCGAGCGGTCTAAGGCGCTG
GATTTAGGCTCCAGTCTCTTCGGGGGCGTGGGTTCGAATCCCACCACTGC
CAGTGGT
>Homo_sapiens_tRNA-Thr-TGT-4-1 range=chr14:21099314-21099411 5'pad=20 3'pad=5 strand=- repeatMasking=none
AAATGTTTGCTCTCTGTGGCGGCTCCATAGCTCAGGGGTTAGAGCACTGG
TCTTGTAAACCAGGGGTCGCGAGTTCAAATCTCGCTGGGGCCTCGGCT
>Homo_sapiens_tRNA-Pro-TGG-1-1 range=chr14:21101145-21101241 5'pad=20 3'pad=5 strand=+ repeatMasking=none
AATAGAATCTCTCCAGTTCTGGCTCGTTGGTCTAGTGGTATGATTCTCGC
TTTGGGTGCGAGAGGTCCCGGGTTCAAATCCCGGACGAGCCCCTTTA
>Homo_sapiens_tRNA-Tyr-GTA-5-3 range=chr14:21121253-21121371 5'pad=20 3'pad=5 strand=- repeatMasking=none
CCAACCCCAGAAACGTGCGCCCTTCGATAGCTCAGCTGGTAGAGCGGAGG
ACTGTAGCCTGTAGAAACATTTGTGGACATCCTTAGGTCGCTGGTTCGAT
TCCGGCTCGAAGGAGCTGC
>Homo_sapiens_tRNA-Tyr-GTA-4-1 range=chr14:21125618-21125736 5'pad=20 3'pad=5 strand=- repeatMasking=none
CCAGCTTTGATAGCATGCATCCTTCGATAGCTCAGCTGGTAGAGCGGAGG
ACTGTAGATTGTATAGACATTTGCGGACATCCTTAGGTCGCTGGTTCGAT
TCCAGCTCGAAGGAAGTGC
>Homo_sapiens_tRNA-Tyr-GTA-7-1 range=chr14:21128112-21128230 5'pad=20 3'pad=5 strand=- repeatMasking=none
CCAGCCTTAACAGTGTGCATCCTTCGATAGCTCAGCTGGTAGAGCGGAGG
ACTGTAGACTGCGGAAACGTTTGTGGACATCCTTAGGTCGCTGGTTCAAT
TCCGGCTCGAAGGAAGCGC
>Homo_sapiens_tRNA-Tyr-GTA-5-4 range=chr14:21131346-21131464 5'pad=20 3'pad=5 strand=- repeatMasking=none
CCAGCTCTTGCAGCGTGCACCCTTCGATAGCTCAGCTGGTAGAGCGGAGG
ACTGTAGATTGTACAGACATTTGCGGACATCCTTAGGTCGCTGGTTCGAT
TCCGGCTCGAAGGAAGTGC
>Homo_sapiens_tRNA-Leu-TAG-4-1 range=chr14:21145173-21145279 5'pad=20 3'pad=5 strand=- repeatMasking=none
CCAATTAGTCTTAGCAGTTTGGTAGTGTGGTTGAATGGTCTAAGGCACTG
AATTTAGGCTCCAGTCTCTTTGGGGACGTGGGTTTAAATCCCACTGCTGC
AAGGGTC
>Homo_sapiens_tRNA-Thr-TGT-5-1 range=chr14:21149829-21149926 5'pad=20 3'pad=5 strand=+ repeatMasking=none
AAGAGGCGGTTTCTGCGTGAGGCCCTATAGCTCAGGGGTTAGAGCACTGG
TCTTGTAAACCAGGGGTCGCGAGTTCAAATCTCGCTGGGGCCTTGCGA
>Homo_sapiens_tRNA-Tyr-GTA-5-5 range=chr14:21151412-21151525 5'pad=20 3'pad=5 strand=+ repeatMasking=none
GGAGAGTTGTTTCCGTGCTTCCTTCGATAGCTCAGCTGGTAGAGCGGAGG
ACTGTAGTACTTAATGTGTGGTCATCCTTAGGTCGCTGGTTCGATTCCGG
CTCGAAGGAGACGC
>Homo_sapiens_tRNA-Pro-TGG-3-2 range=chr14:21152155-21152251 5'pad=20 3'pad=5 strand=+ repeatMasking=none
AAGCACCACTCAGCTACAGTGGCTCGTTGGTCTAGGGGTATGATTCTCGC
TTTGGGTGCGAGAGGTCCCGGGTTCAAATCCCGGACGAGCCCTCGTG
>Homo_sapiens_tRNA-Arg-ACG-1-3 range=chr14:23398890-23398987 5'pad=20 3'pad=5 strand=+ repeatMasking=none
AGAGAAACAGTGCCATCTCAGGGCCAGTGGCGCAATGGATAACGCGTCTG
ACTACGGATCAGAAGATTCCAGGTTCGACTCCTGGCTGGCTCGGTGGG
>Homo_sapiens_tRNA-Glu-TTC-11-1 range=chr14:32236812-32236905 5'pad=20 3'pad=5 strand=- repeatMasking=none
AAAATAAAAAAACACATCCACCCTGTGGTCTAGTGGCTAAGACTTTGTGC
TTTCATTGCTGCATCCTAGGTTCAATTCCCAGTCAGGGAAGCAG
>Homo_sapiens_tRNA-Tyr-GTA-chr14-8 range=chr14:32953998-32954088 5'pad=20 3'pad=5 strand=+ repeatMasking=none
GGCGAACATCAGTGGGATAAGGTAAAATGGCTGAGTGAAGCATTGGACTG
TAAATCTAAAGACAGGGGCTAAGCCTCTTTTTACCAGCTCT
>Homo_sapiens_tRNA-Lys-CTT-1-1 range=chr14:58706608-58706705 5'pad=20 3'pad=5 strand=- repeatMasking=none
AGCAGGCTAACGTAACAGGCGCCCGGCTAGCTCAGTCGGTAGAGCATGGG
ACTCTTAATCCCAGGGTCGTGGGTTCGAGCCCCACGTTGGGCGCGGGT
>Homo_sapiens_tRNA-Cys-GCA-8-1 range=chr14:73429659-73429755 5'pad=20 3'pad=5 strand=+ repeatMasking=none
AGGAGTTCCTGATAGGTGAAGGGGGTATAGCTCAGGGGTAGAGCATTTGA
CTGCAGATCAAGAGGTCCCCGGTTCAAATCCGGGTGCCCCCTTCCCG
>Homo_sapiens_tRNA-Lys-TTT-14-1 range=chr14:74055530-74055616 5'pad=20 3'pad=5 strand=- repeatMasking=none
AAAAAAAAGTAAACAACCCAGATAGCTCAGTTGATAGAGCATCAGACTTT
TAATCTGAGGGTCCAGGGTTCATGTCCCTGTTCCTTA
>Homo_sapiens_tRNA-Ala-AGC-15-1 range=chr14:89445422-89445519 5'pad=20 3'pad=5 strand=+ repeatMasking=none
GATGACCATCAGGATCACATGGGGAATTAGCTCAAGTGGTAGAGCGCTCG
CTTAGCATGCGAGAGGTAGTGGGATCGATGCCCGCATTCTCCATACGT
>Homo_sapiens_tRNA-Leu-CAA-chr14-11 range=chr14:91726542-91726639 5'pad=20 3'pad=5 strand=+ repeatMasking=none
GGCAATAATGGTGCCAGAGAGGCAGTGTAGCCAAGAGGCCAGGAAGGTGC
ACCCTGGAGCCCCACTGCCTAGGTTCAAATCCCAGCTCTGCCACATGC
>Homo_sapiens_tRNA-Ile-AAT-5-4 range=chr14:102783409-102783507 5'pad=20 3'pad=5 strand=+ repeatMasking=none
GTGGGGGCCCAACGTCAGGCGGCCGGTTAGCTCAGTTGGTTAGAGCGTGG
TGCTAATAACGCCAAGGTCGCGGGTTCGATCCCCGTACGGGCCAGGCTA
>Homo_sapiens_tRNA-Glu-TTC-2-2 range=chr15:26327376-26327472 5'pad=20 3'pad=5 strand=- repeatMasking=none
TTCAACGGTTACTTGTCATCTCCCACATGGTCTAGCGGTTAGGATTCCTG
GTTTTCACCCAGGCGGCCCGGGTTCGACTCCCGGTGTGGGAATGACT
>Homo_sapiens_tRNA-Ser-GCT-4-2 range=chr15:40886018-40886124 5'pad=20 3'pad=5 strand=- repeatMasking=none
AGGAAACAGTAACTTACCGGGACGAGGTGGCCGAGTGGTTAAGGCGATGG
ACTGCTAATCCATTGTGCTCTGCACGCGTGGGTTCGAATCCCATCCTCGT
CGATGTG
>Homo_sapiens_tRNA-His-GTG-1-7 range=chr15:45490799-45490895 5'pad=20 3'pad=5 strand=- repeatMasking=none
CTACGGGTCCCCGGTAGCTCGCCGTGATCGTATAGTGGTTAGTACTCTGC
GTTGTGGCCGCAGCAACCTCGGTTCGAATCCGAGTCACGGCATTGTG
>Homo_sapiens_tRNA-His-GTG-1-8 range=chr15:45492606-45492702 5'pad=20 3'pad=5 strand=- repeatMasking=none
TCCTGTGTCCCTAGTAGCTCGCCGTGATCGTATAGTGGTTAGTACTCTGC
GTTGTGGCCGCAGCAACCTCGGTTCGAATCCGAGTCACGGCATTGTG
>Homo_sapiens_tRNA-His-GTG-1-9 range=chr15:45493329-45493425 5'pad=20 3'pad=5 strand=+ repeatMasking=none
TCGTGGCGTCCCGGTAGCTCGCCGTGATCGTATAGTGGTTAGTACTCTGC
GTTGTGGCCGCAGCAACCTCGGTTCGAATCCGAGTCACGGCATTGTG
>Homo_sapiens_tRNA-Gln-CTG-1-4 range=chr15:66161395-66161491 5'pad=20 3'pad=5 strand=- repeatMasking=none
GGCAGCTACACATGCGTGGCGGTTCCATGGTGTAATGGTTAGCACTCTGG
ACTCTGAATCCAGCGATCCGAGTTCAAATCTCGGTGGAACCTGCATT
>Homo_sapiens_tRNA-Lys-CTT-16-1 range=chr15:76674760-76674858 5'pad=20 3'pad=5 strand=- repeatMasking=none
ATATACCTTAATTCAGAATTGCCTGGCTACCTCAGTTGGTAGAGCATGGG
ACTCTTAATCCCAGAGTCAGTGGGTTCAAGCCTCACATTGAGTGGTTCT
>Homo_sapiens_tRNA-Lys-CTT-1-2 range=chr15:79152884-79152981 5'pad=20 3'pad=5 strand=+ repeatMasking=none
AACAACACTTTTCTCTAACTGCCCGGCTAGCTCAGTCGGTAGAGCATGGG
ACTCTTAATCCCAGGGTCGTGGGTTCGAGCCCCACGTTGGGCGGGTTT
>Homo_sapiens_tRNA-Cys-GCA-5-1 range=chr15:80036977-80037074 5'pad=20 3'pad=5 strand=+ repeatMasking=none
AGGAACCTCTAACAGTTGAAGGGGGTATAGCTCAGTGGGTAGAGCATTTG
ACTGCAGATCAAGAGGTCCCCGGTTCAAATCCGGGTGCCCCCTGCCTG
>Homo_sapiens_tRNA-Arg-TCG-1-1 range=chr15:89878284-89878381 5'pad=20 3'pad=5 strand=+ repeatMasking=none
AGAGACGGTAACAACCGACGGGCCGCGTGGCCTAATGGATAAGGCGTCTG
ACTTCGGATCAGAAGATTGCAGGTTCGAGTCCTGCCGCGGTCGAAGGG
>Homo_sapiens_tRNA-Tyr-GTA-12-1 range=chr15:92254297-92254394 5'pad=20 3'pad=5 strand=- repeatMasking=none
AAGTGGCGTAGACTAAAGGAGTCAGTGTTGCACAACGGTTAAGTGAAGAG
GCTGTAAACCCAGACTGGATGGGTTCAATTCCCATCTCTGCCGTTACT
>Homo_sapiens_tRNA-Lys-CTT-chr15-5 range=chr15:96327859-96327943 5'pad=20 3'pad=5 strand=+ repeatMasking=none
AACTAGCATTAGACAGCACTGCACAGTCAGTCAGTAGAGCATGGGACTCT
TAATCCCAGGGTCGTGGGTTCAAGCCCCACGTTGG
>Homo_sapiens_tRNA-Gly-CCC-2-2 range=chr16:686731-686826 5'pad=20 3'pad=5 strand=- repeatMasking=none
GGCAGCAACTGTCTTAGACAGCGCCGCTGGTGTAGTGGTATCATGCAAGA
TTCCCATTCTTGCGACCCGGGTTCGATTCCCGGGCGGCGCACTTAG
>Homo_sapiens_tRNA-Lys-CTT-chr16-1 range=chr16:2977642-2977739 5'pad=20 3'pad=5 strand=+ repeatMasking=none
TGGTCGTCTAAAAAAGAATTCCCCGGCTGGCTCAGTCAGTAGATCATGAG
ACTCTTAATCTCAGGGTCGTGGGTTCACGCCCCACACTGGGCGCCAGG
>Homo_sapiens_tRNA-Arg-CCG-1-3 range=chr16:3200655-3200752 5'pad=20 3'pad=5 strand=+ repeatMasking=none
TGGGAGCCATACAGCCGCAGGGCCGCGTGGCCTAATGGATAAGGCGTCTG
ATTCCGGATCAGAAGATTGAGGGTTCGAGTCCCTTCGTGGTCGTTGCC
>Homo_sapiens_tRNA-Arg-CCT-3-1 range=chr16:3202881-3202978 5'pad=20 3'pad=5 strand=+ repeatMasking=none
GCGACAGCGTTTTGTTATCCGCCCCGGTGGCCTAATGGATAAGGCATTGG
CCTCCTAAGCCAGGGATTGTGGGTTCGAGTCCCACCCGGGGTAAAGAA
>Homo_sapiens_tRNA-Lys-CTT-3-1 range=chr16:3207401-3207498 5'pad=20 3'pad=5 strand=- repeatMasking=none
AAACCATTTTCCTCATAGCCGCCCGGCTAGCTCAGTCGGTAGAGCATGAG
ACCCTTAATCTCAGGGTCGTGGGTTCGAGCCCCACGTTGGGCGTGAGA
>Homo_sapiens_tRNA-Pro-TGG-3-3 range=chr16:3208903-3208999 5'pad=20 3'pad=5 strand=+ repeatMasking=none
CAGAGAACGTTTGTCGTCCTGGCTCGTTGGTCTAGGGGTATGATTCTCGC
TTTGGGTGCGAGAGGTCCCGGGTTCAAATCCCGGACGAGCCCGCTTT
>Homo_sapiens_tRNA-Pro-AGG-3-1 range=chr16:3210366-3210485 5'pad=20 3'pad=5 strand=+ repeatMasking=none
CCCCGACCCCTCTTCCGCTTGGCTCGTTGGTCTAGGGGTGTGGTTCTCGC
TTAGGGACCACAGGGACAAGCCCGGGAGACCCAAGAGGTCCCGGGTTCAA
ATCCCGGACGAGCCCACACT
>Homo_sapiens_tRNA-Lys-CTT-8-1 range=chr16:3214919-3215016 5'pad=20 3'pad=5 strand=+ repeatMasking=none
AAGCAAGTATTATTACATCAGCCTGGCTAGCTCAGTCGGCAAAGCATGAG
ACTCTTAATCTCAGGGTCGTGGGCTCGAGCTCCATGTTGGGCGGAGCT
>Homo_sapiens_tRNA-Pro-CGG-1-2 range=chr16:3222029-3222125 5'pad=20 3'pad=5 strand=+ repeatMasking=none
GCGGAAATACACGCACGGGAGGCTCGTTGGTCTAGGGGTATGATTCTCGC
TTCGGGTGCGAGAGGTCCCGGGTTCAAATCCCGGACGAGCCCTAGAA
>Homo_sapiens_tRNA-Lys-CTT-2-5 range=chr16:3225672-3225769 5'pad=20 3'pad=5 strand=+ repeatMasking=none
TAAGGTAACGTTGGCGTGTCGCCCGGCTAGCTCAGTCGGTAGAGCATGAG
ACTCTTAATCTCAGGGTCGTGGGTTCGAGCCCCACGTTGGGCGATTCC
>Homo_sapiens_tRNA-Lys-CTT-5-1 range=chr16:3230550-3230647 5'pad=20 3'pad=5 strand=- repeatMasking=none
GGAAAAGATCCTATAAGGAAGCCCGGCTAGCTCAGTCGATAGAGCATGAG
ACTCTTAATCTCAGGGTCGTGGGTTCGAGCCGCACGTTGGGCGTGCCT
>Homo_sapiens_tRNA-Pro-AGG-2-7 range=chr16:3232630-3232726 5'pad=20 3'pad=5 strand=- repeatMasking=none
CCGGAGGCTACGGGGCGTGTGGCTCGTTGGTCTAGGGGTATGATTCTCGC
TTAGGGTGCGAGAGGTCCCGGGTTCAAATCCCGGACGAGCCCGGTTT
>Homo_sapiens_tRNA-Pro-TGG-3-4 range=chr16:3234128-3234224 5'pad=20 3'pad=5 strand=- repeatMasking=none
CAAAACAGAGGGGAAGCGGCGGCTCGTTGGTCTAGGGGTATGATTCTCGC
TTTGGGTGCGAGAGGTCCCGGGTTCAAATCCCGGACGAGCCCCCTTT
>Homo_sapiens_tRNA-Pro-TGG-3-5 range=chr16:3238074-3238170 5'pad=20 3'pad=5 strand=+ repeatMasking=none
AAAAGAAAAAAGGAAGCGGCGGCTCGTTGGTCTAGGGGTATGATTCTCGC
TTTGGGTGCGAGAGGTCCCGGGTTCAAATCCCGGACGAGCCCCCTTT
>Homo_sapiens_tRNA-Pro-AGG-2-8 range=chr16:3239614-3239710 5'pad=20 3'pad=5 strand=+ repeatMasking=none
CCTTAATGCGTAAATCGTGTGGCTCGTTGGTCTAGGGGTATGATTCTCGC
TTAGGGTGCGAGAGGTCCCGGGTTCAAATCCCGGACGAGCCCGGCTT
>Homo_sapiens_tRNA-Lys-CTT-4-1 range=chr16:3241481-3241578 5'pad=20 3'pad=5 strand=+ repeatMasking=none
CATAAAACGTTCCCAGGGAAGCCCGGCTAGCTCAGTCGGTAGAGCATGGG
ACTCTTAATCTCAGGGTCGTGGGTTCGAGCCCCACGTTGGGCGACTTG
>Homo_sapiens_tRNA-Pro-AGG-1-1 range=chr16:3241969-3242065 5'pad=20 3'pad=5 strand=+ repeatMasking=none
AGTAAAGGGCCTGCTGCTGTGGCTCGTTGGTCTAGGGGTATGATTCTCGC
TTAGGATGCGAGAGGTCCCGGGTTCAAATCCCGGACGAGCCCCTCTT
>Homo_sapiens_tRNA-Arg-CCT-5-1 range=chr16:3243898-3243995 5'pad=20 3'pad=5 strand=+ repeatMasking=none
CAGTAGGGCACGTGGTAACTGCCCCAGTGGCCTGATGGATAAGGTACTGG
CCTCCTAAGCCAGGGATTGTGGGTTCGAGTTCCACCTGGGGTAAGACA
>Homo_sapiens_tRNA-Lys-CTT-14-1 range=chr16:3246133-3246230 5'pad=20 3'pad=5 strand=+ repeatMasking=none
TCAGAAAACCTTGCAGTTATGCCCAGCTAGCTCAGCCGGTAGAGCACAAG
ACTCTTAATCTCAGGGTCGTGGGTTTGAGCCCTGTGTTGAGCACATGT
>Homo_sapiens_tRNA-Gln-TTG-5-1-nmt range=chr16:3419793-3419889 5'pad=20 3'pad=5 strand=+ repeatMasking=none
TTAGTTAGCCAACCTTACTTTAGGACTTGGTGTAATGGGTAGCACAGAGA
ATTTTGGATTCTCAGGGGTGGGTTCAATTCCTTTCGTCCTAGAAATG
>Homo_sapiens_tRNA-Thr-CGT-2-1 range=chr16:14379730-14379826 5'pad=20 3'pad=5 strand=+ repeatMasking=none
GAGACCGCCATCGCAACGCAGGCGCGGTGGCCAAGTGGTAAGGCGTCGGT
CTCGTAAACCGAAGATCACGGGTTCGAACCCCGTCCGTGCCTGATAT
>Homo_sapiens_tRNA-Leu-TAG-3-1 range=chr16:22207027-22207133 5'pad=20 3'pad=5 strand=- repeatMasking=none
AGGAAGCCCTACGATCGGGAGGTAGCGTGGCCGAGTGGTCTAAGGCGCTG
GATTTAGGCTCCAGTCATTTCGATGGCGTGGGTTCGAATCCCACCGCTGC
CACACCT
>Homo_sapiens_tRNA-Leu-AAG-2-4 range=chr16:22308441-22308547 5'pad=20 3'pad=5 strand=+ repeatMasking=none
GCATAAACATATTGCAGCTGGGTAGCGTGGCCGAGCGGTCTAAGGCGCTG
GATTAAGGCTCCAGTCTCTTCGGGGGCGTGGGTTCGAATCCCACCGCTGC
CAGGGTT
>Homo_sapiens_tRNA-Leu-CAG-2-1 range=chr16:57333843-57333950 5'pad=20 3'pad=5 strand=+ repeatMasking=none
AAAATAGTCTCTCCTAGGAAGTCAGGATGGCCGAGCGGTCTAAGGCGCTG
CGTTCAGGTCGCAGTCTCCCCTGGAGGCGTGGGTTCGAATCCCACTTCTG
ACAAGCGC
>Homo_sapiens_tRNA-Leu-CAG-2-2 range=chr16:57334387-57334494 5'pad=20 3'pad=5 strand=- repeatMasking=none
TGCGCCACACACTGCAAGCAGTCAGGATGGCCGAGCGGTCTAAGGCGCTG
CGTTCAGGTCGCAGTCTCCCCTGGAGGCGTGGGTTCGAATCCCACTTCTG
ACAGAGCT
>Homo_sapiens_tRNA-Gly-GCC-3-1 range=chr16:70812109-70812204 5'pad=20 3'pad=5 strand=- repeatMasking=none
AAACATCCCTACCAGCTGGAGCATTGGTGGTTCAGTGGTAGAATTCTCGC
CTGCCACGCGGGAGGCCCGGGTTTGATTCCCGGCCAGTGCAGCCTA
>Homo_sapiens_tRNA-Gly-GCC-2-4 range=chr16:70812937-70813032 5'pad=20 3'pad=5 strand=- repeatMasking=none
CAGAACAGCACTCAGCTGGAGCATTGGTGGTTCAGTGGTAGAATTCTCGC
CTGCCACGCGGGAGGCCCGGGTTCGATTCCCGGCCAATGCAGCAGC
>Homo_sapiens_tRNA-Gly-GCC-5-1 range=chr16:70822577-70822672 5'pad=20 3'pad=5 strand=+ repeatMasking=none
TGCTCTACCAAACAGCTGGAGCATTGGTGGTTCAGTGGTAGAATTCTCGC
CTGCCATGCGGGCGGCCGGGCTTCGATTCCTGGCCAATGCAATGAA
>Homo_sapiens_tRNA-Gly-GCC-2-5 range=chr16:70823390-70823485 5'pad=20 3'pad=5 strand=+ repeatMasking=none
CACAGCTGCTCACATCTGGGGCATTGGTGGTTCAGTGGTAGAATTCTCGC
CTGCCACGCGGGAGGCCCGGGTTCGATTCCCGGCCAATGCAGCAGC
>Homo_sapiens_tRNA-Met-CAT-2-1 range=chr16:71460376-71460473 5'pad=20 3'pad=5 strand=+ repeatMasking=none
GCAAGCTTGTCTAAGCAGAGGCCCTCTTAGCGCAGTGGGCAGCGCGTCAG
TCTCATAATCTGAAGGTCCTGAGTTCGAGCCTCAGAGAGGGCAGCTGT
>Homo_sapiens_tRNA-Lys-TTT-1-1 range=chr16:73512211-73512308 5'pad=20 3'pad=5 strand=- repeatMasking=none
AATAAACTAGCAGGGAAGAAGCCTGGATAGCTCAGTTGGTAGAGCATCAG
ACTTTTAATCTGAGGGTCCAGGGTTCAAGTCCCTGTTCAGGCATGTCA
>Homo_sapiens_tRNA-Met-CAT-6-1 range=chr16:87417623-87417720 5'pad=20 3'pad=5 strand=- repeatMasking=none
CGCGAAGTGGTCGCCGAGCAGCCTCGTTAGCGCAGTAGGCAGCGCGTCAG
TCTCATAATCTGAAGGTCGTGAGTTCGAGCCTCACACGGGGCAGTCTA
>Homo_sapiens_tRNA-Lys-TTT-3-5 range=chr17:8022453-8022550 5'pad=20 3'pad=5 strand=+ repeatMasking=none
AAGTAAAGCTCTCGTGAAGAGCCCGGATAGCTCAGTCGGTAGAGCATCAG
ACTTTTAATCTGAGGGTCCAGGGTTCAAGTCCCTGTTCGGGCGGCATG
>Homo_sapiens_tRNA-Gln-CTG-1-5 range=chr17:8023050-8023146 5'pad=20 3'pad=5 strand=+ repeatMasking=none
TTGAAAGACACCACGAGGGAGGTTCCATGGTGTAATGGTTAGCACTCTGG
ACTCTGAATCCAGCGATCCGAGTTCAAATCTCGGTGGAACCTTGAAG
>Homo_sapiens_tRNA-Leu-TAG-1-1 range=chr17:8023627-8023733 5'pad=20 3'pad=5 strand=- repeatMasking=none
GGACAGTAAGTTTTCGTGCAGGTAGCGTGGCCGAGCGGTCTAAGGCGCTG
GATTTAGGCTCCAGTCTCTTCGGAGGCGTGGGTTCGAATCCCACCGCTGC
CAGGCTG
>Homo_sapiens_tRNA-Arg-TCT-2-1 range=chr17:8024223-8024335 5'pad=20 3'pad=5 strand=+ repeatMasking=none
GACGCCGCCGTTCGTCGGGTGGCTCTGTGGCGCAATGGATAGCGCATTGG
ACTTCTAGTGACGAATAGAGCAATTCAAAGGTTGTGGGTTCGAATCCCAC
CAGAGTCGATTTT
>Homo_sapiens_tRNA-Gly-GCC-2-6 range=chr17:8029044-8029139 5'pad=20 3'pad=5 strand=+ repeatMasking=none
CCGCAGAATCTTTAAGCCGCGCATTGGTGGTTCAGTGGTAGAATTCTCGC
CTGCCACGCGGGAGGCCCGGGTTCGATTCCCGGCCAATGCACGAGT
>Homo_sapiens_tRNA-Ser-CGA-1-1 range=chr17:8042194-8042300 5'pad=20 3'pad=5 strand=- repeatMasking=none
CAGGGCCGACAGCGCACGCGGCTGTGATGGCCGAGTGGTTAAGGCGTTGG
ACTCGAAATCCAATGGGGTCTCCCCGCGCAGGTTCGAATCCTGCTCACAG
CGTCACT
>Homo_sapiens_tRNA-Thr-AGT-5-1 range=chr17:8042765-8042863 5'pad=20 3'pad=5 strand=- repeatMasking=none
AGGAACACCTGTTTTACGCCGGCGCCGTGGCTTAGCTGGTTAAAGCGCCT
GTCTAGTAAACAGGAGATCCTGGGTTCGAATCCCAGCGGTGCCTGAGTT
>Homo_sapiens_tRNA-Trp-CCA-3-3 range=chr17:8089656-8089752 5'pad=20 3'pad=5 strand=+ repeatMasking=none
GAGCTGCCGAGTGGCCGGCCGACCTCGTGGCGCAACGGTAGCGCGTCTGA
CTCCAGATCAGAAGGTTGCGTGTTCAAATCACGTCGGGGTCAGCGGC
>Homo_sapiens_tRNA-Ser-GCT-4-3 range=chr17:8090164-8090270 5'pad=20 3'pad=5 strand=+ repeatMasking=none
AACAGCGAGGGCTGTCTGCAGACGAGGTGGCCGAGTGGTTAAGGCGATGG
ACTGCTAATCCATTGTGCTCTGCACGCGTGGGTTCGAATCCCATCCTCGT
CGGCTAA
>Homo_sapiens_tRNA-Thr-AGT-1-1 range=chr17:8090458-8090556 5'pad=20 3'pad=5 strand=+ repeatMasking=none
ATCCTAAGCGTCTTTCCGGCGGCGCCGTGGCTTAGTTGGTTAAAGCGCCT
GTCTAGTAAACAGGAGATCCTGGGTTCGAATCCCAGCGGTGCCTCCGTG
>Homo_sapiens_tRNA-Ile-AAT-5-5 range=chr17:8090891-8090989 5'pad=20 3'pad=5 strand=+ repeatMasking=none
TCAAGCTTTTCGTAGCAACTGGCCGGTTAGCTCAGTTGGTTAGAGCGTGG
TGCTAATAACGCCAAGGTCGCGGGTTCGATCCCCGTACGGGCCAGGATT
>Homo_sapiens_tRNA-Trp-CCA-1-1 range=chr17:8124182-8124278 5'pad=20 3'pad=5 strand=- repeatMasking=none
TCAAGTCACGCTGTTGGACAGGCCTCGTGGCGCAACGGTAGCGCGTCTGA
CTCCAGATCAGAAGGTTGCGTGTTCAAATCACGTCGGGGTCAAACAA
>Homo_sapiens_tRNA-Gly-TCC-3-1 range=chr17:8124846-8124942 5'pad=20 3'pad=5 strand=+ repeatMasking=none
GAAAGAGAGCTAGCACCGGAGCGTTGGTGGTATAGTGGTAAGCATAGCTG
CCTTCCAAGCAGTTGACCCGGGTTCGATTCCCGGCCAACGCAAGTCG
>Homo_sapiens_tRNA-Asp-GTC-2-11 range=chr17:8125551-8125647 5'pad=20 3'pad=5 strand=- repeatMasking=none
GAAAGGTCTCTACAGGTCCCTCCTCGTTAGTATAGTGGTGAGTATCCCCG
CCTGTCACGCGGGAGACCGGGGTTCGATTCCCCGACGGGGAGAGTAC
>Homo_sapiens_tRNA-Pro-CGG-1-3 range=chr17:8126146-8126242 5'pad=20 3'pad=5 strand=- repeatMasking=none
CGCGGCAACGTCCGCACGTCGGCTCGTTGGTCTAGGGGTATGATTCTCGC
TTCGGGTGCGAGAGGTCCCGGGTTCAAATCCCGGACGAGCCCTCCTT
>Homo_sapiens_tRNA-Thr-AGT-1-2 range=chr17:8129548-8129646 5'pad=20 3'pad=5 strand=- repeatMasking=none
GGAACCTTTATGGCAGCTTCGGCGCCGTGGCTTAGTTGGTTAAAGCGCCT
GTCTAGTAAACAGGAGATCCTGGGTTCGAATCCCAGCGGTGCCTTTATT
>Homo_sapiens_tRNA-Ser-AGA-2-6 range=chr17:8129923-8130029 5'pad=20 3'pad=5 strand=- repeatMasking=none
AAAACGAAGCCCTAAGCCTCGTAGTCGTGGCCGAGTGGTTAAGGCGATGG
ACTAGAAATCCATTGGGGTCTCCCCGCGCAGGTTCGAATCCTGCCGACTA
CGTCATA
>Homo_sapiens_tRNA-Ile-AAT-4-1 range=chr17:8130304-8130402 5'pad=20 3'pad=5 strand=- repeatMasking=none
AGTAGACCCGGAAAGTTAGTGGCCGGTTAGCTCAGTTGGTTAGAGCGTGG
TGCTAATAACGCCAAGGTCGCGGGTTCGAACCCCGTACGGGCCAGTGGG
>Homo_sapiens_tRNA-Trp-CCA-2-1 range=chr17:19411474-19411570 5'pad=20 3'pad=5 strand=+ repeatMasking=none
CGGAGTCACCACTTTGGTGTGACCTCGTGGCGCAATGGTAGCGCGTCTGA
CTCCAGATCAGAAGGTTGCGTGTTCAAGTCACGTCGGGGTCAAGGTT
>Homo_sapiens_tRNA-Tyr-GTA-chr17-33-nmt range=chr17:19508675-19508765 5'pad=20 3'pad=5 strand=- repeatMasking=none
ATGAACATAAGTGGGAAAAAGGTAAAATGGCTGAGTAAGCATGAGACTGT
AAATCTAAAGACAGAGGTCAAGACCTCTTTTTACCAGCCCT
>Homo_sapiens_tRNA-Gly-CCC-3-1 range=chr17:19764155-19764250 5'pad=20 3'pad=5 strand=+ repeatMasking=none
TTTTTATAAATTAGTTAAAAGCATTGGTGGTTCAATGGTAGAATTCTCGC
CTCCCACGCAGGAGACCCAGGTTCGATTCCTGGCCAATGCAGCTCC
>Homo_sapiens_tRNA-Tyr-GTA-chr17-32-nmt range=chr17:22026572-22026652 5'pad=20 3'pad=5 strand=- repeatMasking=none
GCGGTTGGCGAACATTAGTGGGTAAGATGGCTGAGCAAAGCATTAGACTG
TAAATCTAAAAACTCTCTTTTTACCAGCCCT
>Homo_sapiens_tRNA-Ser-TGA-3-1-nmt range=chr17:22028174-22028267 5'pad=20 3'pad=5 strand=- repeatMasking=none
AGTTTTCCTAATATCTTGTTGAAAAAGTCATAGGGGTTATGAGGCTGGCT
TGAAACCAGCCTTAGGAGGTTCAATTCCTTCCTTTTTTGTCTAG
>Homo_sapiens_tRNA-Thr-CGT-4-1 range=chr17:29877073-29877169 5'pad=20 3'pad=5 strand=+ repeatMasking=none
CACCGGTCCCTGGGCTGTCAGGCGCGGTGGCCAAGTGGTAAGGCGTCGGT
CTCGTAAACCGAAGATCGCGGGTTCGAACCCCGTCCGTGCCTGAGAC
>Homo_sapiens_tRNA-Asn-GTT-2-5 range=chr17:36908029-36908127 5'pad=20 3'pad=5 strand=- repeatMasking=none
CTACGCCGGTAGTCGACTCGGTCTCTGTGGCGCAATCGGTTAGCGCGTTC
GGCTGTTAACCGAAAGGTTGGTGGTTCGAGCCCACCCAGGGACGCTATG
>Homo_sapiens_tRNA-Cys-GCA-24-1 range=chr17:36989970-36990066 5'pad=20 3'pad=5 strand=- repeatMasking=none
AGAAGCTTATTACAGGTAGAGGGGGTAGGGCTCAGGGATAGAGCATTTGA
CTGCAGATCAAGAGGTCCCCGGTTCGAATCTAGGTGCCCCCTTCTGT
>Homo_sapiens_tRNA-Cys-GCA-14-1 range=chr17:37017932-37018028 5'pad=20 3'pad=5 strand=- repeatMasking=none
GTCTTCCTTTTTTTGGTAGAGGGGGTATAGCTCAGGGGTAGAGCATTTGA
CTGCAGATCAAGAAGTCCCCGGTTCAAATCCGGGTGCCCCCTCACAG
>Homo_sapiens_tRNA-Cys-GCA-2-2 range=chr17:37023878-37023974 5'pad=20 3'pad=5 strand=+ repeatMasking=none
ACCAGAGAGCCACCGCCAGAGGGGGTATAGCTCAGTGGTAGAGCATTTGA
CTGCAGATCAAGAGGTCCCCGGTTCAAATCCGGGTGCCCCCTCGGGT
>Homo_sapiens_tRNA-Cys-GCA-4-1 range=chr17:37025540-37025636 5'pad=20 3'pad=5 strand=- repeatMasking=none
TCCAGGCGCTGTAGAGGCGCGGGGGTATAGCTCAGTGGTAGAGCATTTGA
CTGCAGATCAAGAGGTCCCTGGTTCAAATCCGGGTGCCCCCTCAATG
>Homo_sapiens_tRNA-Cys-GCA-2-3 range=chr17:37309982-37310078 5'pad=20 3'pad=5 strand=- repeatMasking=none
GCGGTCGGTTTGCCGGCAGAGGGGGTATAGCTCAGTGGTAGAGCATTTGA
CTGCAGATCAAGAGGTCCCCGGTTCAAATCCGGGTGCCCCCTCTTTG
>Homo_sapiens_tRNA-Cys-GCA-2-4 range=chr17:37310739-37310835 5'pad=20 3'pad=5 strand=- repeatMasking=none
TGACAACGTAGTGGCGTGGCGGGGGTATAGCTCAGTGGTAGAGCATTTGA
CTGCAGATCAAGAGGTCCCCGGTTCAAATCCGGGTGCCCCCTCTGTG
>Homo_sapiens_tRNA-Val-TAC-chr17-24 range=chr17:38238928-38239025 5'pad=20 3'pad=5 strand=- repeatMasking=none
AAAAAAAAAAAAAAGCATGCGATTCTATAGTGTAGCAGTTATCACATCTG
CTTTACATGCAGAAGGTCCTAGGTTTGAGCCGCGGTGGAACCACGGCG
>Homo_sapiens_tRNA-SeC-TCA-3-1 range=chr17:38273548-38273646 5'pad=20 3'pad=5 strand=- repeatMasking=none
ATCCAAAAATTAGAGTAGGAGACCGTGTGGCCTTAATGGATAAGGTGTCT
GACTTCAGATCAGAAGATTGAGGGTTTGAGTCCCTTTGTGGTCATAACG
>Homo_sapiens_tRNA-Gln-TTG-1-1 range=chr17:47269870-47269966 5'pad=20 3'pad=5 strand=+ repeatMasking=none
GCCGCCTTAAGAAGCCAGCAGGTCCCATGGTGTAATGGTTAGCACTCTGG
ACTTTGAATCCAGCGATCCGAGTTCAAATCTCGGTGGGACCTCACGA
>Homo_sapiens_tRNA-Sup-TTA-1-1 range=chr17:58863573-58863668 5'pad=20 3'pad=5 strand=+ repeatMasking=none
AATATATATAGTATGAGGGAGCCCGGATAGTTCAGTTGGTAGAGCATCAG
ACTTAATCAGAGGGTCCAGGGTTCAAGTCCCTGTTTGGGTGTGTCC
>Homo_sapiens_tRNA-Thr-AGT-7-1 range=chr17:62526913-62527011 5'pad=20 3'pad=5 strand=- repeatMasking=none
TAAAAACATACACAACGGGCAGCACCATGGCTTAGCTGGTTAAAGCACCT
GTCTAGTAAACAGGAGATCCTGAGTTTCAATTCCAATGGTGCCTCAACC
>Homo_sapiens_tRNA-Arg-CCG-2-1 range=chr17:66016008-66016105 5'pad=20 3'pad=5 strand=- repeatMasking=none
GAGAAGCCGGATCCTGTGGTGACCCAGTGGCCTAATGGATAAGGCATCAG
CCTCCGGAGCTGGGGATTGTGGGTTCGAGTCCCATCTGGGTCGCGTGA
>Homo_sapiens_tRNA-Und-NNN-5-1 range=chr17:66390952-66391051 5'pad=20 3'pad=5 strand=- repeatMasking=none
GGATTTCTGCTCCTACAAGAGGCAGAATGGTGCAGCGGTTCAGCACCCAG
GCTCTGCAGCCAGCTGTTGCCTGGGCTCAAATCCCAGCTCTGCCACATAT
>Homo_sapiens_tRNA-Arg-CCT-1-1 range=chr17:73029981-73030078 5'pad=20 3'pad=5 strand=+ repeatMasking=none
GGCACGGCCACGTGCCCCAAGCCCCAGTGGCCTAATGGATAAGGCACTGG
CCTCCTAAGCCAGGGATTGTGGGTTCGAGTCCCACCTGGGGTAGAGGT
>Homo_sapiens_tRNA-Arg-CCT-2-1 range=chr17:73030521-73030618 5'pad=20 3'pad=5 strand=- repeatMasking=none
TGGGTTTAGCGTCTTACCGCGCCCCAGTGGCCTAATGGATAAGGCACTGG
CCTCCTAAGCCAGGGATTGTGGGTTCGAGTCCCACCTGGGGTGTCGAG
>Homo_sapiens_tRNA-Arg-TCG-3-1 range=chr17:73031188-73031285 5'pad=20 3'pad=5 strand=+ repeatMasking=none
AGGAGGTAGCTGCAGCCGGAGACCGCGTGGCCTAATGGATAAGGCGTCTG
ACTTCGGATCAGAAGATTGAGGGTTCGAGTCCCTTCGTGGTCGGAACG
>Homo_sapiens_tRNA-iMet-CAT-1-8 range=chr17:80452592-80452688 5'pad=20 3'pad=5 strand=- repeatMasking=none
CAGGCTCCCCCCTTATAGCCAGCAGAGTGGCGCAGCGGAAGCGTGCTGGG
CCCATAACCCAGAGGTCGATGGATCGAAACCATCCTCTGCTATAGAC
>Homo_sapiens_tRNA-Lys-CTT-6-1 range=chr18:43669266-43669363 5'pad=20 3'pad=5 strand=- repeatMasking=none
GGGTATTTCTCATCAGGTGGGACGAGCTAGCTCAGTCGGTAGAGCATGGG
ACTCTTAATCCCAGGGTCGTGGGTTTGAGCCCCATGTTGGGCACCAGA
>Homo_sapiens_tRNA-Phe-GAA-1-6 range=chr19:1383356-1383453 5'pad=20 3'pad=5 strand=- repeatMasking=none
GAGAGCGACTCTGCCGCCCAGCCGAAATAGCTCAGTTGGGAGAGCGTTAG
ACTGAAGATCTAAAGGTCCCTGGTTCGATCCCGGGTTTCGGCAGAAGT
>Homo_sapiens_tRNA-Asn-GTT-2-6 range=chr19:1383542-1383640 5'pad=20 3'pad=5 strand=+ repeatMasking=none
GGGCGCCGGAGCGCAGTGTCGTCTCTGTGGCGCAATCGGTTAGCGCGTTC
GGCTGTTAACCGAAAGGTTGGTGGTTCGAGCCCACCCAGGGACGCGTGG
>Homo_sapiens_tRNA-Gly-TCC-1-1 range=chr19:4724062-4724158 5'pad=20 3'pad=5 strand=+ repeatMasking=none
AGAGGATGCTACCTATCAGGGCGTTGGTGGTATAGTGGTTAGCATAGCTG
CCTTCCAAGCAGTTGACCCGGGTTCGATTCCCGGCCAACGCATGCGG
>Homo_sapiens_tRNA-Val-CAC-3-1 range=chr19:4724642-4724739 5'pad=20 3'pad=5 strand=- repeatMasking=none
AAGAACCCTGACGCCTACCGGTTTCCGTAGTGTAGCGGTTATCACATTCG
CCTCACACGCGAAAGGTCCCCGGTTCGATCCCGGGCGGAAACAGGTCA
>Homo_sapiens_tRNA-Ala-GGC-chr19-3 range=chr19:12299356-12299454 5'pad=20 3'pad=5 strand=+ repeatMasking=none
TAAAGTCATTTGAGGGCTCTGGCTCTGTGGCTTTGTGGGTTAAAGTACTT
GTCTGGCAAACAGGAGATGCTGGATTTCAATCCCAGCAGGGCCTCACTA
>Homo_sapiens_tRNA-Gln-CTG-chr19-4 range=chr19:32486695-32486787 5'pad=20 3'pad=5 strand=+ repeatMasking=none
GCTATTAGAAATACATTCATGTTTCCATGGTGTAATGGTGAGCACTCTGG
ACTCTGAATCCAGAAATACATTCAAAGAATTAAGAACACTATG
>Homo_sapiens_tRNA-Thr-AGT-1-3 range=chr19:33667943-33668041 5'pad=20 3'pad=5 strand=+ repeatMasking=none
AGGAAAGTACCTGTACGGGTGGCGCCGTGGCTTAGTTGGTTAAAGCGCCT
GTCTAGTAAACAGGAGATCCTGGGTTCGAATCCCAGCGGTGCCTCAACC
>Homo_sapiens_tRNA-Lys-CTT-10-1 range=chr19:36066730-36066827 5'pad=20 3'pad=5 strand=+ repeatMasking=none
AAACTTTAAATGGGCAAGAAGCCCAGCTAGCTCAGTCGGTAGAGCATAAG
ACTCTTAATCTCAGGGTTGTGGATTCGTGCCCCATGCTGGGTGCCAGA
>Homo_sapiens_tRNA-Und-NNN-10-1 range=chr19:36111455-36111550 5'pad=20 3'pad=5 strand=- repeatMasking=none
TGAACACGTGGAAAGTCGACGGCAGTGTAGCTTAGTGGTTGGGAGCACAG
ACCCATTTCAGACCACCTGGATTCAAATTCCAGCTTTGCCATTTGG
>Homo_sapiens_tRNA-Ile-TAT-1-1 range=chr19:39902803-39902920 5'pad=20 3'pad=5 strand=- repeatMasking=none
GGCGCAGGGGTGCGGCCGGAGCTCCAGTGGCGCAATCGGTTAGCGCGCGG
TACTTATATGACAGTGCGAGCGGAGCAATGCCGAGGTTGTGAGTTCGATC
CTCACCTGGAGCACTTTT
>Homo_sapiens_tRNA-Lys-TTT-10-1 range=chr19:41748137-41748234 5'pad=20 3'pad=5 strand=- repeatMasking=none
AAAAAAAAAAAAAAGAGAGTGCCAGGATAGTTCAGGTGGTAGAGCATCAG
ACTTTTAACCTGAGGGTTCAGGGTTCAAGTCTCTGTTTGGGCGTTTGC
>Homo_sapiens_tRNA-SeC-TCA-1-1 range=chr19:45981855-45981965 5'pad=20 3'pad=5 strand=- repeatMasking=none
CGCGGGAATAAGGTTGTCCTGCCCGGATGATCCTCAGTGGTCTGGGGTGC
AGGCTTCAAACCTGTAGCTGTCTAGCGACAGAGTGGTTCAATTCCACCTT
TCGGGCGGTAG
>Homo_sapiens_tRNA-Lys-TTT-12-1 range=chr19:50037928-50038025 5'pad=20 3'pad=5 strand=- repeatMasking=none
GAATGAAAGCCCTGAAGGGAACCTGGGTAGCTTAGTTGGTAGAGCATTGG
ACTTTTAATTTGAGGGCCCAGGTTTCAAGTCCCTGTTTGGGTGCGTTC
>Homo_sapiens_tRNA-Lys-CTT-11-1 range=chr19:52425393-52425488 5'pad=20 3'pad=5 strand=- repeatMasking=none
TGTGTCACCTCTGTTGCATTCTGCAGCTAGCTCAGTCGGTAGAGCATGAG
ACTCTTAATCTCAGGGTCATGGGTTCGTGCCCCATGTTGGGTGCCA
>Homo_sapiens_tRNA-Leu-AAG-6-1 range=chr20:48952337-48952443 5'pad=20 3'pad=5 strand=- repeatMasking=none
AGAATAATATTTTCCACGGAGGTAGGGTGGCCGAGCGGTCTAAGGCACTG
TATTAAGACTCCAGTCTCTTCAGAGGCATGGGTTTGAATCCCACTGCTGC
CAACTTA
>Homo_sapiens_tRNA-Tyr-GTA-chr21-2 range=chr21:10492967-10493057 5'pad=20 3'pad=5 strand=- repeatMasking=none
GAAAGGTATTGATCTGGTGAGGTAAAATGGCTGAGTGAAGCATTGGACTG
TAAATCTAAAGACAGGGGTTAAGCCTCTTTTTACCAGCTCT
>Homo_sapiens_tRNA-Gly-GCC-1-5 range=chr21:18827102-18827197 5'pad=20 3'pad=5 strand=- repeatMasking=none
TCCCCAACTCTTCTATCGGTGCATGGGTGGTTCAGTGGTAGAATTCTCGC
CTGCCACGCGGGAGGCCCGGGTTCGATTCCCGGCCCATGCAGCACG
>Homo_sapiens_tRNA-SeC-TCA-2-1 range=chr22:44546517-44546627 5'pad=20 3'pad=5 strand=+ repeatMasking=none
CTCTAGCCGGGGCACCAAAAGCTCGGATGATCCTCAGTGGTCTGGGGTGC
AGGCTTCAAACCTGTAGCTGTCTAGTGACAGAGTGGTTCAATTCCACCTT
TGTAGGCCCGG
>Homo_sapiens_tRNA-Gly-CCC-8-1 range=chr1_gl000192_random:466074-466169 5'pad=20 3'pad=5 strand=- repeatMasking=none
GCAGTTTTTGCTAGCAGGAGGCGTCAGTGGTTTAGTGGTGGAATTCCTGC
CTCCCATGCACGAGATCCGTGTTCAACTCCTGGTTGGTGCAGCGTG
>Homo_sapiens_tRNA-Asn-ATT-1-2 range=chr1_gl000192_random:468350-468448 5'pad=20 3'pad=5 strand=+ repeatMasking=none
CAGTGGAATCGCTAGTACCTGTCTCTGTGGCGCAATCGGTCAGAGCGTTC
GGCTATTAACCGAACGGTGAGTAGTTCAAGACCACCCAGGGACGCCTGT
